# Supplementary material for: What Tweets and YouTube comments have in common? Sentiment and graph analysis on data related to US elections 2020
Source: PLoS One. 2023 Jan 31;18(1):e0270542. doi: 10.1371/journal.pone.0270542 (PMC9888715; doi:10.1371/journal.pone.0270542)
Supplement: S1 Text — (TXT) [file pone.0270542.s002.txt]

vote 7196981
trump2020 3913969
election2020 3535323
biden 1569981
trump 959048
bidenharris2020 866120
debate2020 855543
votebluetosaveamerica 837089
maga 697381
trumphascovid 581456
donaldtrump 555251
electionday 530188
covid19 394538
2020election 370900
voteearly 316226
bluewave2020 307853
kag 295178
elections2020 270224
vote2020 261161
electionnight 255496
votehimout 250043
joebiden 234567
uselection2020 229675
debates2020 211485
bidenharris 198310
votebidenharris2020 192730
2020elections 190637
maga2020 174369
votetrumpout 164256
gotv 159702
biden2020 158791
coronavirus 150220
voteblue 142613
votebluetoendthisnightmare 139456
usa 137359
debates 134982
apracecall 114241
presidentialdebate 111547
kag2020 109935
resist 106791
election 97166
democrats 93756
demvoice1 90243
america 89529
presidentialdebate2020 88639
uselection 87827
blm 86979
votebidenharristosaveamerica 86852
florida 85765
votebiden 85685
votebluedownballot 85527
trump2020landslide 85055
trumpvirus 82758
votebidenharris 82738
createtheoutcome 79339
blacklivesmatter 77088
covid 75745
walkaway 75508
voteblue2020 74084
elecciones2020 72616
traitortrump 71472
bidenharrislandslide2020 71307
debate 69170
potus 68387
trumpcovid 67897
bidenharristosaveamerica 67390
ccot 67224
kamalaharris 66939
voteready 66016
wearamask 65499
dumptrump 64812
gop 61178
votehimout2020 60767
votethemallout 60237
michigan 59553
texas 59287
4moreyears 58569
trump2020landslidevictory 57642
foxandfriends 57456
restartleader 56612
scotus 56606
aoc 56300
trumppence2020 54529
votered 54483
voteredtosaveamerica 54462
foxnews 53610
obama 52425
pennsylvania 51891
onev1 50943
elections 50158
counteveryvote 48843
china 48377
usaelections2020 48315
bidenharris2020landslide 48254
americafirst 46333
lawandorder 45932
trump2020tosaveamerica 44572
politics 44076
earlyvoting 43936
bidenharris2020tosaveamerica 43902
votelikeyourlifedependsonit 43561
electionday2020 41719
flipthesenateblue 41521
trumpisanationaldisgrace 41423
tcot 41031
demcast 40555
trumpmeltdown 39374
wisconsin 38527
maskup 38492
arizona 38288
votersuppression 37743
bluewave 37542
votebluetoendthenightmare 37421
pandemic 36960
november3rd 36785
votethemout 36700
georgia 36683
democracy 36682
fourmoreyears 36376
rbg 36362
ivoted 35880
uselections2020 35059
hunterbiden 34906
mypresident 34591
democrat 34411
morningjoe 34383
vpdebate 34311
nbaplayoffs 34280
leadright 34124
breaking 34099
republicans 33922
voting 33862
novemberiscoming 33585
fakenews 33519
crookedjoebiden 33062
thehague 33055
sundaymorning 32337
votebymail 32243
voteredtosaveamerica2020 32179
republican 31770
nationalvoterregistrationday 31672
draintheswamp 31654
gapol 31339
americaortrump 31310
blackvoicesfortrump 31089
debatetonight 31016
voterfraud 30695
poll 30303
voteinperson 30187
savetheusps 30167
cnn 29975
eeuu 29822
ohio 29787
harris 29191
trumpknew 29007
backtheblue 28598
trumpcrimefamily 28510
amyconeybarrett 28310
wouldyouhiretrump 28227
debatenight 28094
trumpisaloser 27711
trumprally 27129
latinosfortrump 26872
trumptaxreturns 26650
usps 26479
kidvicious 25534
whitehouse 25202
blacksfortrump 24905
keepamericagreat 24880
us 24343
voteresponsibly 24268
trumptrain 24262
rememberinnovember 24126
เลือกตั้งสหรัฐ2020 23902
battlegroundstate 23801
news 23664
northcarolina 23501
trumpisnotwell 23445
rnc 23354
bidentownhall 23310
president 23243
california 23233
heknew 23071
registertovote 22946
warroompandemic 22944
presidenttrump 22685
sundaythoughts 22633
russia 22355
rnc2020 22152
trumpcovid19 22042
trumpliedpeopledied 22032
dumptrump2020 21925
fbr 21697
votebluedowntheballot 21552
mondaythoughts 21538
goatjames 21472
covid_19 21274
healthcare 21272
votered2020 21110
cnnsotu 20967
trumpisalaughingstock 20721
maga2020landslidevictory 20582
flipthesenate 20560
polls 20483
miga 20464
govote 20422
everyvotecounts 20339
wtpblue 20289
makeamericagreatagain 20107
americadecides2020 19935
saturdaythoughts 19602
democratsaredestroyingamerica 19594
elecciones 19566
trumpislosing 19175
countryoverparty 19038
twitter 18891
trumplied200kdied 18867
redwave 18820
bluetsunami 18801
debatetuesday 18664
nhpolitics 18551
superspreader 18546
chriswallace 18507
eleccioneseeuu 18413
trumpisaracist 18207
onlytheyoung 18118
wethepeople 18026
bidenriots 18017
trump2020nowmorethanever 17923
antifa 17881
voteouteveryrepublican 17858
votebidenharristoendthisnightmare 17810
sleepyjoe 17784
godblessamerica 17745
uselections 17691
iowa 17681
moscowmitch 17604
electoralcollege 17510
truth 17343
vt 17088
nyc 16969
philly 16874
letherspeak 16870
votetrump2020 16806
venezuela 16783
blexit 16746
turntexasblue 16711
americaneedspennsylvania 16661
republicansforbiden 16583
retweet 16547
ingrahamangle 16532
trumpvsbiden 16439
newyork 16435
silentmajority 16431
gopcorruptionovercountry 16292
mailinballots 16288
womenfortrump 16102
votefortrump 15977
jorgensen2020 15933
freshtweets 15920
freedom 15863
bluelivesmatter 15748
icj 15679
2020debate 15653
wakeupamerica 15630
getoutthevote 15623
fridaythoughts 15613
filltheseat 15612
kenosha 15588
riprbg 15414
americans 15409
nodemleftbehind 15408
bitcoin 15364
climatechange 15296
winning 15250
mondaymotivation 15248
bidencoalition 15209
votegold 15179
bidencrimefamily 15087
trumpvirusdeathtoll211k 15077
southcarolina 15007
dreamscometrue 14986
ncpol 14808
alllivesmatter 14777
resistance 14774
gopsuperspreaders 14696
bidencares 14677
minnesota 14579
trumptaxes 14551
pence 14393
bidenwonthedebate 14353
stevebannon 14311
buildbackbetter 14238
votebluenomatterwho 14207
earlyvote 14166
etatsunis 14119
patriots 13984
trumpboatparade 13970
walterreed 13918
gopbetrayedamerica 13898
mediabuzz 13865
itiswhatitis 13820
supremecourt 13815
tucker 13782
nevada 13754
conservative 13747
kentucky 13739
restart_opposition 13707
kamala 13656
qanon 13579
bidenharristoendthisnightmare 13500
covidcaughttrump 13487
commanderinchief 13477
american 13465
tiktok 13461
presidentialelection 13442
breakingnews 13384
acb 13184
lakernation 13144
yourvotematters 13086
walkawayfromdemocrats 13075
tuesdaythoughts 13057
goodtrouble 13053
joebiden2020 12977
wwg1wga 12972
shutupman 12955
txlege 12939
ccp 12885
love 12838
joytothepolls 12823
strongertogether 12813
hannity 12789
ballotharvesting 12780
pa 12770
mondaymorning 12722
trumpisatraitor 12647
voteoutthegop 12494
merrickgarland 12490
resisters 12449
hererightmatters 12449
trumpsamerica 12354
lgbtq 12333
covidiots 12227
copolitics 12199
hawaii 12175
wearadamnmask 12125
proudboys 12107
rbypoll 11967
liarinchief 11938
msnbc2020 11938
stayinline 11927
jorgensen 11868
trumpcollapse 11865
dnc 11828
miami 11758
votevetsvoteblue 11717
abeandtrump 11705
2a 11695
msnbc 11632
prolife 11632
turnup 11561
joyisanactofresistance 11514
demconvention 11414
gopcomplicittraitors 11393
prayfortrump 11247
cuba 11205
iran 11204
unitedstates 11192
1u 11190
rncconvention2020 11155
joebidenkamalaharris2020 11144
fraud 11088
obamagate 11062
portland 10906
hawkins 10901
fucktrump 10880
voteearlyday 10866
vota 10744
trumpliesamericansdie 10731
votethemallout2020 10730
dems 10702
israel 10643
presidentialdebates2020 10626
halloween 10500
walkhimout 10463
notmeus 10445
fbrparty 10441
wednesdaythoughts 10414
libertarian 10389
racist 10347
yacpolls 10332
fakenewsmedia 10310
presidentialelection2020 10259
voters 10248
trumplies 10232
georgefloyd 10167
redwave2020 10125
votetrump 10102
crypto 10075
donthecon 10074
yourvoicematters 10049
nevertrump 10016
toobigtorig 9975
giveaway 9948
dems4usa 9941
savethechildren 9908
rosegardenmassacre 9884
kanyewest 9883
godblesspresidenttrump 9791
chinavirus 9772
barackobama 9766
wednesdaywisdom 9735
amjoy 9679
burisma 9657
saveamerica 9629
votebluetosaveamerica2020 9628
stimulus 9593
donaldjtrump 9589
putin 9582
khive 9561
fridayfeeling 9539
economy 9519
realdonaldtrump 9510
trumplandslidevictory2020 9500
trumpisnotamerica 9460
mikepence 9443
fightback 9419
climateaction 9378
bidencalm 9358
facebook 9334
ruthbaderginsburg 9318
corona 9286
houston 9284
demcastfl 9281
theresistance 9265
estadosunidos 9264
voteforourlives 9233
restartmiga 9077
votetrumpout2020 9062
swiftycats 9035
uspresidentialelections2020 9023
racism 9006
trumpchaos 8999
howwillyouvote 8980
trumplandslide2020 8942
virginia 8936
saturdaymorning 8930
congress 8875
votingmatters 8860
trumphascorona 8859
votingrights 8854
lockhimup 8840
usa2020 8839
rncconvention 8838
fridaymotivation 8835
electiontwitter 8831
podcast 8808
mailinvoting 8798
trump2020landside 8781
thursdaythoughts 8753
joewillleadus 8749
nc 8734
bluedot 8703
maine 8700
clinton 8678
trumpliedamericansdied 8640
notmypresident 8638
corruption 8628
lakeshow 8623
melaniatrump 8614
harrisbiden 8605
volunteer 8570
harrisvotes 8569
thefive 8539
uspolitics 8526
trumptrain2020 8523
ukraine 8496
philadelphia 8486
decision2020 8483
dontgetcomplacent 8475
pelosi 8473
trumpfailedamerica 8442
mailinballot 8441
dictatortrump 8438
science 8432
notoriousrbg 8392
follow 8379
trumpisbroke 8347
whereshunter 8333
unfittobepresident 8328
ditchmitch 8309
msm 8307
floridaforbiden 8306
flipthehouse 8300
electionfraud 8185
americasgreatestmistake 8154
factsmatter 8140
3nov 8129
enoughisenough 8109
bidencrimefamiily 8109
debatemayhem 8102
votebluelikeyourlifedependsonit 8097
liberals 8080
media 8078
covid__19 8070
lincolnproject 8033
senate 8013
az 8013
jonossoff 8011
register 8009
borisjohnson 8001
auspol 7896
magadragtheinterstate 7873
planyourvote 7871
teamjoe 7807
putinspuppet 7755
voteforbidenharris 7755
voted 7752
trumpisunwell 7735
neverforget 7719
latinos 7718
votetrump2020tosaveamerica 7709
flynn 7695
democratsarecorrupt 7688
covidiot 7643
yeswecan 7639
demswork4usa 7637
trumpisacompletefailure 7628
invincibleherotrump 7619
goodtovote 7613
trumplied200kamericansdied 7613
votemask 7596
liberalismisamentaldisorder 7591
climate 7558
bumpup 7543
mksaysvote 7537
ballot 7517
votehealth 7515
metoo 7507
nba 7502
breonnataylor 7482
striveforgreatness 7436
dncbots 7435
detroit 7420
georgiavotes 7387
votelibertarian 7385
chicago 7367
ihaveavoice 7357
bluetsunami2020 7344
trumplandslide 7344
live 7342
vpdebate2020 7338
oregon 7323
covidー19 7317
trumpsupporters 7317
promisesmadepromiseskept 7274
rockthevote 7223
ivotedearly 7222
bidensunitingus 7221
electionresults2020 7208
kamalaharrisvp 7206
iwillvote 7183
trumppatriots 7179
voteoutcorruptgop 7159
fbi 7151
teamtrump 7107
potus45 7103
sundayvibes 7077
year17 7063
fridaymorning 7033
gophypocrisy 7031
democratstheenemywithin 7018
veterans 6995
byedon2020 6986
2020presidentialdebate 6970
whenweallvote 6958
ridinwithbiden 6957
comedy 6952
police 6945
fauci 6935
nancypelosi 6932
mi 6925
thesilentmajority 6923
justice 6905
wakeup 6903
hillaryclinton 6899
godwins 6880
r2p 6873
magaa2020 6873
facts 6827
vets4biden 6778
nobelpeaceprize 6775
greennewdeal 6752
buckeyebattalion 6740
trumpthreatensamerica 6722
medicare 6680
trumptanic 6673
teaparty 6624
antifaterrorists 6613
leadership 6610
fam46 6606
votered2020removeeverydemocrat 6571
bodylanguageexpert 6559
colorado 6551
dementiajoe 6542
varneyco 6519
endthechaos 6508
mood 6503
fl 6497
fresh 6458
rt 6458
mitchmcconnell 6446
jacobblake 6446
taxfraudtrump 6437
hunterbidenemails 6427
saveourchildren 6420
dnc2020 6417
ue 6415
chriswrayhasballs 6415
nbafinals 6402
trumpispathetic 6375
platinumplan 6363
voteforchange 6360
thelastweekends 6356
democratic 6352
elections_2020 6348
ترامب 6339
bodylanguage 6333
postcardstovoters 6320
votelikeyourlifedependsonitbecauseitdoes 6300
aca 6299
makeaplan 6264
votebymail2020 6263
uspoli 6249
meaculpa 6245
obamacare 6234
jobs 6231
cbs4 6203
peace 6181
thursdaymotivation 6167
trumpisaliar 6159
orlando 6146
flipitblue 6126
votebluetosaveourdemocracy 6123
trumpcoupplot 6120
trumptownhall 6107
liberty 6077
newprofilepic 6071
kaga2020 6063
censorship 6056
bestpresidentever 6051
themoreyouknow 6041
tuesdaymotivation 6018
catholic 6012
education 5996
karma 5992
poorpeoplescampaign 5985
walterreedhospital 5972
bidensamerica 5971
women 5948
بايدن 5945
wewillvote 5944
electioninterference 5942
epstein 5925
forwardwithintegrity 5908
countallthevotes 5906
india 5905
electoralcollegemap2020 5897
veteransagainsttrump 5896
corruptgop 5888
masks 5876
hope 5870
nfl 5837
black 5821
electoralmap 5821
utpol 5821
voteforscience 5808
saturdaymotivation 5784
rvat2020 5757
trumphasnoplan 5745
votehimoutandlockhimup 5713
cripthevote 5711
deonkay 5668
votejoe 5647
townhall 5639
disloyal 5635
yeswecanagain 5610
music 5595
trumpfailed 5594
trumpviolence 5565
medicaid 5545
votingfraud 5533
youtube 5531
illinois 5531
patriot 5511
russiaron 5511
donate 5508
uswahl2020 5504
mlk 5465
military 5464
stoptrumpselectiontheft 5463
nytimes 5462
democraticconvention 5432
france 5417
followbackresister 5395
macron 5385
thursdaymorning 5382
art 5376
momsareeverywhere 5373
ichooseamerica 5353
votegopout 5337
absenteeballot 5314
voteinperson2020 5305
hawaii4trump 5275
progressives 5256
voteredlikeyourlifedependsonit 5256
liberal 5241
democraticparty 5239
socialism 5237
trumpiscompromised 5236
uk 5235
mepolitics 5231
trumpknewanddidnothing 5229
mississippi 5229
voteforher 5219
icecube 5217
mog 5209
vp 5201
trumphatesourmilitary 5196
bolsonaro2022 5187
climatecrisis 5153
business 5148
electiondepartmentbihar 5144
lindseygraham 5125
faith 5123
endsars 5119
health 5101
americawakeup 5089
feelthevern 5074
jacksonville 5057
sleepyjoebiden 5047
filltheseatnow 5026
equality 5020
voterepublican 5011
rterdoğan 4996
amas 4990
racistinchief 4979
genzvotes 4977
blackvotersmatter 4969
blackconservatives 4912
votenow 4906
people 4900
history 4899
neverbiden 4874
helpothersvote 4874
makerepublicansgreatagain 4869
gojoe 4865
election2020map 4857
trumpisunfitforoffice 4856
brexit 4829
america2020 4829
medicareforall 4791
fliptexasblue 4783
rterdogan 4782
whitesupremacy 4780
newjersey 4777
qanons 4768
endthenightmare 4760
walkawaycampaign 4758
canada 4755
socialsecurity 4740
hidenbiden 4730
humanrights 4714
kag2020landslidevictory 4714
ksleg 4711
pray 4709
rbgrevolution 4699
cnnelection 4695
fridayvibes 4691
hillary 4687
mask 4679
buildthewall 4678
racisttrump 4678
constitution 4674
trumpcrimefamilyforprison 4672
voterregistration 4672
maddow 4667
berniesanders 4667
ccpchina 4661
hunter 4657
longisland 4653
trumpisarapist 4645
beirut 4630
disinformation 4627
riots 4626
wednesdaymorning 4619
uswahlen2020 4619
ceobihar 4616
melania 4612
truthmatters 4599
enough 4599
gtcblue 4598
twr2020 4593
votejoebiden 4590
virus 4589
vpdebates 4589
johnlewis 4588
electioneve 4568
primary 4562
jimcrow 4559
winblue 4557
lgbt 4554
memes 4552
jojorgensen2020 4547
government 4539
wattersworld 4528
25thamendmentnow 4522
lindseymustgo 4507
voteouttrump 4502
letherdebate 4502
tre45on 4488
nasa 4475
votefordemocracy 4462
byedon 4454
weloveyoutrump 4444
cdnpoli 4441
reconstruction 4426
tuesdaymorning 4414
halloween2020 4408
fascism 4401
trumpisacoward 4398
usaggressioncrimesonyemen 4393
phonebanking 4390
peonage 4384
8nn 4383
jesus 4379
alabama 4369
vicepresidentialdebate 4367
lockdown 4366
trumpboatparade2020 4351
voteouthate 4328
nigeria 4318
worstpresidentinhistory 4307
losangeles 4304
catsoftwitter 4303
god 4292
trumpbidendebate 4290
thebigsend 4283
trumpisnotabillionaire 4279
trumpcovidhoax 4278
dogsoftwitter 4275
prezidentaz 4253
unifyamerica 4252
doitforshemar 4245
deutschebank 4235
minneapolis 4234
hydroxychloroquine 4234
trumprussia 4232
video 4226
trumpdoesntcare 4208
blue 4206
tennessee 4205
thebestisyettocome 4199
flotus 4191
yourvotecounts 4190
trumpliespeopledie 4178
trumpsurrendered 4173
pa17 4168
americaneedsmichigan 4154
chinajoe 4149
hiphop 4148
cashforballots 4148
veteransfortrump 4137
teampa 4136
mipoll 4128
wevegotacountrytosave 4127
dncconvention 4113
latinosforbiden 4102
hoax 4096
retweeet 4092
gasen 4092
barr 4087
nra 4082
purplepower 4080
wtpbiden 4076
voteoutracism 4073
womensrights 4072
cult45 4061
ruthbaderginsberg 4045
lakersvsnuggets 4039
trumppence 4038
justthenews 4031
melaniatapes 4021
twitch 4019
bidenharrislandslide 4012
boatparade 4009
bobulinski 4006
trending 4001
trumptaxcheat 4001
tonybobulinski 4000
nbc 3984
washington 3979
thepostelection 3979
staysafe 3975
ridinwithbidenharris 3974
google 3972
today 3968
biafraexit 3967
tx 3964
europe 3956
bidencrimefamiiy 3954
stockmarket 3943
kansas 3939
forthepeople 3929
nativevote20 3923
fillthatseat 3921
votevotevote 3913
amyconeybarrettscotus 3913
change 3908
trumppressconference 3902
funny 3894
nvelection 3872
dixvillenotch 3863
twgrp 3861
boatersfortrump 3860
michelleobama 3857
utah 3848
trumprallypittsburgh 3847
demcastmi 3839
withbidenwecan 3839
donaldtrumpjr 3836
gretianstag 3834
taxes 3833
joe 3833
votedemsout 3828
8days 3828
patriotsunited 3826
conservatives 3825
soros 3818
jaimeharrison 3808
votetrumptosaveamerica 3801
tampa 3797
everyvoice 3797
spacex 3766
patriotsunite 3752
votebluetosavedemocracy 3743
blacktwitter 3736
bidenbelieves 3735
trump750 3733
putinsgop 3725
trumplieseverytimehespeaks 3723
bidencorruption 3720
taxreturns 3719
mjhegarfortx 3714
genz 3710
mynameis 3694
19thamendment 3682
trumpriots 3675
caturday 3675
letswinthis 3675
swingleft 3670
wednesdaymotivation 3667
gettowork 3665
lakersnation 3664
ny 3660
amymcgrath2020 3657
kamalaharrisforvp 3657
100daysofcode 3653
textbanking 3652
bts 3651
kpop 3650
socialmedia 3650
scotusnominee 3644
bestpresidentever45 3642
voterid 3641
flapol 3635
mitchmustgo 3631
dontsneakapplejuicetomyhenparty 3631
mondaymotivaton 3630
preexistingconditions 3616
ballots 3612
blacknotdemocrat 3612
argentinasupportstrump 3609
firetrump 3608
creepyjoe 3607
missouri 3597
yemen 3596
vetsagainsttrump 3595
washingtondc 3593
bebest 3591
getoutandvote 3588
trumpderangementsyndrome 3585
comey 3582
indiana 3582
caelection 3565
blmantifaterroriststhugs 3563
electionintegrity 3561
democratshateamerica 3560
trustedinfo2020 3560
newhampshire 3555
الانتخابات_الامريكيه 3549
voter 3536
holdthesenate 3533
netflix 3530
puertorico 3529
hounews 3527
trumpisafraud 3525
poetry 3516
wwg1gwa 3511
russian 3510
wi 3502
fleetwoodmac 3496
standupforamerica 3495
snl 3488
chadwickboseman 3486
corruptjoebiden 3482
electionsecurity 3480
boycottnbc 3477
removetrump 3472
imvotingforbiden 3464
votejoebiden2020 3463
harrisbiden2020 3461
vets4joe 3454
mapoli 3450
presidentbiden 3448
obamawasbetterateverything 3445
maga2020landslide 3440
mnelection 3438
mstripdub 3430
abc 3427
nakedballots 3426
vaccine 3421
whitehousevirus 3419
demsenate2020 3415
byelindsey 3403
votejoebidentosaveamerica 3400
creepyjoebiden 3397
immigration 3393
lies 3390
tuckercarlson 3390
landslide2020 3388
suburbanwomenagainsttrump 3388
thankyou 3372
protest 3369
trumpmustgo 3364
blackpink 3358
beavoter 3348
atlanta 3346
savedemocracy 3343
voterregistrationday 3339
militaryintervention 3338
ga 3332
turkey 3331
belarus 3331
est 3323
protests 3322
votemjhegar 3320
resistersunite 3307
joebidenforpresident2020 3306
trumpsuperspreader 3304
votebiden2020 3300
christian 3295
globalists 3293
ylhe 3291
montana 3286
defundthepolice 3285
trumpterrorism 3283
riprgb 3283
socialist 3282
repost 3280
texasforbiden 3276
lincolnvoter 3274
sundaymotivation 3272
hunterbidenlaptop 3272
trumpgenocide 3243
gotrump 3242
bidenforpresident 3229
tds 3225
swingstates 3223
texasearlyvoting 3221
yanggang 3220
trumpbestpresident 3220
blackvotesmatter 3215
red 3214
justiceforbreonnataylor 3214
italy 3210
showupandvote 3210
stopthesteal 3209
wdshow 3198
fakepresident 3196
ampfw 3195
confirmacb 3194
corrupt 3193
trumpresignnow 3193
youaintblack 3193
trumpisacriminal 3191
saturdayvibes 3191
mailinballotfraud 3190
bihar 3180
bigtech 3174
deepfake 3168
todosconbiden 3166
jewsfortrump 3166
dejoy 3166
deplorables 3164
hypocrisy 3162
healthcarevoter 3158
papoll 3158
vicepresidentialdebate2020 3151
share 3150
stocks 3148
harriscounty 3145
iasen 3144
fracking 3140
wearetherally 3138
biharelections2020 3132
ccpvirus 3125
50cents 3125
fox 3123
trumpvsbidenfight 3122
ridenwithbiden 3121
climatechangeisreal 3117
amazon 3116
bernie 3111
womenforbidenharris 3109
demcastaz 3095
dogs 3093
cybersecurity 3092
savethepostoffice 3088
landslide 3088
factcheck 3083
btsarmy 3082
notphotoshopped 3081
evangelicals 3080
hongkong 3080
coviddeaths 3078
idaho 3074
sc 3073
trumpcrimesyndicate 3073
bidenwon 3071
imvotingforjoe 3066
antisemite 3063
mondayvibes 3057
catholicsfortrump 3052
chinajoebiden 3051
digitalsoldier 3051
mentalhealth 3050
abortion 3050
chadwickforever 3049
trumpvirusdeathtoll220k 3049
trumphateswomen 3046
maryland 3041
sendlindseyhome 3038
wakandaforever 3034
typhoidtrump 3027
climateemergency 3025
trumpforfreedom 3021
azsen 3013
bidengate 3009
trump20 3009
laptopfromhell 3008
60minutes 3006
heroesact 3004
coronaviruspandemic 3002
abd 2998
cryptocurrency 2994
republicansagainsttrump 2992
taylorswift 2990
thepeoplespresident 2985
ca 2982
bethechange 2981
vetsforbiden 2976
rockthebox 2976
thursdayvibes 2975
pennsylvaniaforbiden 2974
votolatino 2972
brazil 2966
superspreadertrump 2965
life 2962
pelosimustgo 2960
socialdistancing 2957
nc13 2953
fridaynightmassacre 2953
trumpviruscatastrophe 2950
thestandarduselection2020 2949
sterlingheights 2944
byetiffany 2944
trumpchinabankaccount 2943
wtp2020 2941
hollywood 2941
girlpower 2941
kanye2020 2936
woke 2935
prayforpresidenttrump 2928
eleicoesnoseua 2927
va 2925
ترامپ 2925
dilatedpupils 2925
goodyear 2922
new 2918
makeachange 2916
flelection 2914
25thamendment 2912
liar 2911
votes 2911
trumpvirusdeathtoll204k 2911
trumpkills 2907
prop208 2907
silentmajoritynomore 2906
bidentherapist 2904
forecastmap 2903
civilrights 2902
theboss 2900
twittercensorship 2896
schoolchoice 2890
فوری 2888
الانتخابات_الأمريكية 2888
brooklyn 2883
demcastpa 2880
voterintimidation 2871
ourvoteispower 2871
abdninsecimi 2867
seattle 2865
obamabidengate 2863
narcotyranny 2863
ai 2858
trumpnowmorethanever2020 2856
trumpiswinning 2856
penceknew 2853
octobersurprise 2851
presidentt 2849
jaimeharrison4senate 2848
treason 2846
portlandprotests 2845
melaniahascovid 2844
cdc 2843
defendthepolice 2839
trump2024 2839
saveourdemocracy 2838
hypocrite 2837
trumpknewvoteblue 2836
defenddemocracy 2835
ladygaga 2835
uswbatlight 2833
الانتخابات_الاميركية 2833
thinblueline 2832
community 2827
win 2815
traitorinchief 2811
marketing 2811
candidate 2804
breakingpoll 2803
family 2799
political 2797
cannabis 2794
complicitcorruptgop 2789
trumpkillsamericans 2788
blockchain 2786
2ndamendment 2778
m4a 2774
marchtothepollsforjoe 2773
artist 2772
trumphatesourveterans 2769
despacito 2766
unitedwestand 2761
chadwick 2754
voteordie 2750
voterfraudisreal 2745
gaming 2742
nomasmaga 2742
justvote 2739
magadays 2737
tech 2733
soulstothepolls 2732
nypost 2731
christians 2727
トランプ大統領勝利 2727
leningradlindsey 2726
ترمب 2724
crushthevirus 2718
rbgrip 2716
shanahtovah 2712
dc 2707
rbglegacy 2707
trumpstrong 2706
goat 2705
merica 2704
wearefresh 2698
flygate 2698
expandthecourt 2695
sciencematters 2691
uspssabotage 2687
left 2685
demcastnc 2679
tuesdayvibes 2675
phillyvotes 2675
magats 2673
eua 2672
donaldtrump2020 2667
opportunityzones 2665
icymi 2661
demcastga 2659
txsen 2658
trump2020tosavetheworld 2657
voteforyourlife 2650
wewillwait 2646
gotv2020 2643
nasdaq 2643
bountygate 2635
pridefamily 2635
voteforjoe 2631
getruthless 2629
thestandardnews 2622
driversfortrump 2619
communist 2619
delaware 2618
environment 2615
openamericanow 2614
unity 2611
1day 2611
redpill 2608
newyorkcity 2603
nuitamericaine 2603
freerealitywinnernow 2602
joerogan 2599
animation 2590
votetexas 2590
پیمان_نوین 2590
clown 2588
democratsfortrump 2588
urinetroubletrump 2586
goptraitors 2584
voteforamerica 2578
wwg1wwga 2577
ivankatrump 2576
demsaredestroyingamerica 2576
anthonyhuber 2567
rgb 2566
constitutionday 2564
freerealitywinner 2560
whatsatstake 2556
yeson21 2551
trumpisasuperspreader 2551
turncongressred 2550
youthvote 2549
nebraska 2541
trumpcountdown 2539
riots2020 2536
saynotojoe 2531
communism 2530
worstpresidentever 2528
protectourcare 2528
moderator 2528
trumptapes 2522
rbgforever 2522
like 2519
eu 2518
unemployment 2517
demcasttx 2510
الانتخابات_الرئاسية_الأمريكية 2510
wsj 2505
gopiscomplicit 2502
endimpunity 2494
cartoon 2493
alaska 2488
theremedyisblue 2488
theremedyisyou 2487
biden2020tosaveamerica 2486
armyfortrump 2485
teamjustice 2484
impeachtrumpagain 2471
nicaragua 2470
200kdeadamericans 2469
electionresults 2469
wwe 2463
voteorshutthehellup 2463
writer 2459
votedemocrat 2458
afp 2457
nobelprize 2454
mondaymood 2451
republicanconvention 2450
trumptrainwreck 2446
termlimits 2440
gerrymandering 2440
hopehicks 2432
getyourassoutandvote 2431
btc 2431
enemyofthepeople 2427
parody 2427
november 2424
oklahoma 2419
uswahl 2419
bunkerboy 2418
1a 2413
votebidenharristosaveamerica2020 2412
flushtheturdnov3rd 2411
fuerzadiego 2411
bbcelection 2408
meme 2407
trumpfailure 2405
trumpvirusdeathtoll275k 2404
republicannationalconvention 2403
restoreamerica 2403
meetthepress 2401
keepamericagreat2020 2399
jaimeharrisonforsenate 2399
willyoushutupman 2397
trumpnowmorethanever 2391
elezioniusa2020 2390
freshresists 2389
beijingbiden 2387
fact 2386
womenforbiden 2380
keeptexasred 2380
books 2379
postalservice 2375
ignorethepolls 2373
txelection 2368
louisiana 2367
vpdebates2020 2366
mtpol 2364
republicanparty 2364
waitforit 2362
savetheday 2357
propaganda 2350
rudygiuliani 2346
toorealtosteal 2342
wap 2341
happyhalloween 2341
campaign 2340
scsen 2338
spygate 2337
cst 2337
mailinvoterfraud 2336
traitor 2334
wtpsenate 2333
berlin 2331
ruleoflaw 2325
9news 2319
ca23 2316
wisconsinriots 2316
covidiotinchief 2307
womenwhocode 2299
terrorists 2298
dem 2298
pittsburgh 2296
ทรัมป์ 2295
uae 2293
latino 2289
voteearlyinperson 2289
ados 2284
trumpvirusdeathtoll193k 2283
demcastsc 2283
middleeast 2282
votejaimeharrisonsc 2280
progressive 2278
votegold2020 2278
cbs 2275
votejaimeharrison 2274
design 2269
amymcgrath 2269
world 2269
votebidentosaveamerica 2265
massachusetts 2265
nyelection 2264
democraticnationalconvention 2261
care 2261
army 2256
viral 2255
laborday 2254
keepthesenate 2248
unfit 2244
drfauci 2244
trumptosaveamerica 2241
imvotingfor 2241
wow 2240
moscowmitchmcconnell 2237
presidentobama 2237
energy 2227
semperfi 2227
havehumanity 2226
mn 2222
nj 2221
wtf 2220
wyoming 2220
washyourhands 2217
presidential 2217
jobsnotmobs 2216
presidentialdebates 2214
hcqisthecure 2214
ny14 2211
potus46 2210
trumpcorruption 2203
votesaveamerica 2201
amycomeybarrett 2201
policebrutality 2196
southdakota 2196
whitesupremacists 2194
thestory 2192
removetrumpnow 2187
trumptraitor 2184
kaga 2182
writingcommunity 2182
latinosconbiden 2181
wallstreet 2179
godblesstheusa 2179
thrusdaythoughts 2178
therightview 2175
makeaplantovote 2174
gopcowards 2172
trumpisanationalsecuritythreat 2171
fascisttrump 2171
jeniferlewis 2171
themotherofblackhollywood 2171
lalate 2169
prayersfortrump 2169
vietradiaz 2168
trumprallymichigan 2167
mvp 2167
hispanicsfortrump 2166
electionprotection 2164
biden2020landslide 2162
kylerittenhouse 2158
germany 2158
maganights 2155
cheating 2154
bekind 2153
cricketfarts 2152
this 2151
football 2149
teamdl 2146
oann 2146
trumplied220kdied 2146
npp 2144
theyallknew 2143
15days 2143
inthesestreets 2140
entrepreneur 2138
ditchmitch2020 2136
voteamymcgrathky 2136
resistancearmy 2135
apple 2134
vermont 2134
paytovote 2132
sunday 2129
ifbap 2128
voteforbiden 2125
riseup 2123
dumptrumpdaynov3 2122
animals 2122
phoenix 2121
togetherwithbiden 2120
ky 2119
arkansas 2116
armenia 2112
rankedchoicevoting 2111
freespeech 2110
vppick 2110
byeivanka 2108
rbgrestinpeace 2104
trumphidthetruth 2099
slowjoe 2096
ownyourvote 2096
smallbusiness 2092
getitdone 2087
sports 2084
trump2020victory 2083
pennsylvaniafortrump 2080
wildfires 2069
violence 2067
lyinglindsey 2067
nypdfinest 2066
maratonayoutrend 2064
actor 2063
socialismkills 2060
demconvention2020 2057
captainchaos 2057
govote2020 2055
championsleague 2055
iot 2054
votesafeca 2054
imspeaking 2054
boycottmsnbc 2054
earlyvoteva 2053
trumplandside2020 2050
votetosaveamerica 2048
pencefly 2047
theresistanceisgrowing 2045
trumpnation 2045
waelex 2041
ca12 2039
nzpol 2037
peacefulprotest 2035
medtwitter 2033
rbgsdyingwish 2031
gopdeathcult 2029
teamtrump2020 2028
dumbkirk 2022
mediabias 2022
recebtayyiperdoğan 2021
madisonvotes2020 2019
africa 2015
equalityforall 2015
stimulusnow 2015
republicansaredestroyingamerica 2014
useyourvoice 2011
kayleighmcenany 2010
gimmesometruth 2009
online 2008
gaysfortrump 2008
superspreaderinchief 2007
portlandriots 2001
tn 2000
mubarizmensimov 1999
wallace 1995
bidendementia 1992
americadecides 1992
vicepresident 1991
azadliq 1989
teambiden 1988
mn07 1987
hunterbidenslaptop 1986
doj 1982
voteagainsttrump 1982
letsdothis 1980
cleveland 1980
lol 1979
latinosfortrump2020 1978
newmusic 1975
txed 1974
starwars 1974
laloalcaraz 1971
アメリカ大統領選2020 1971
respect 1966
satire 1966
respectlife 1959
laden 1959
lebanon 1956
help 1956
lasvegas 1955
blametrump 1954
tuesdayvibe 1953
nièce 1950
psa 1949
tuckercarlsontonight 1948
unionstrong 1947
nastywoman 1943
bidenlies 1942
austin 1939
votefromabroad 1938
trading 1936
trumpcarekills 1936
indivisible 1935
voteearlyremovetrump 1932
spittingimage 1930
trumpliesmatter 1928
book 1927
greenparty 1927
bipartisan 1927
trumpkillsusps 1926
herdimmunity 1922
trumpfraud 1919
sandiego 1918
americacontrump 1916
losertrump 1914
packthecourt 1912
gnd 1906
pakistan 1905
affordablecareact 1905
byekayleigh 1903
benghazi 1903
instagram 1902
floridafortrump 1902
data 1901
gunsensecandidates 1900
lockherup 1896
trumprallynorthcarolina 1896
september11 1896
hidinbiden 1895
nmpol 1894
sayhername 1894
jre 1891
trumphatesamerica 1890
cubanosconbiden 1890
veteran 1889
trumpscorruptionconfession 1889
billbarr 1884
chinesevirus 1884
heelsupharris 1880
pleasevote 1880
scotushearings 1876
gold 1875
watch 1871
ivoted2020 1871
750dollars 1870
𝗩𝗲𝗻𝗲𝘇𝘂𝗲𝗹𝗮 1869
𝗠𝗶𝗹𝗶𝘁𝗮𝗿𝘆𝗜𝗻𝘁𝗲𝗿𝘃𝗲𝗻𝘁𝗶𝗼𝗻 1869
humantrafficking 1868
trumpflu 1866
cyrus_i 1865
tuesday 1862
freedomofspeech 1862
prisonreform 1861
votecalifornia 1860
maratonamentana 1859
cardib 1858
blackpeople 1857
empathy 1857
bidenforfl 1856
trumptaxfraud 1856
quidprojoe 1855
kpopstans 1853
trumpstroke 1849
registernow 1847
evangelicalsfortrump 1845
money 1845
sanfrancisco 1844
cancelnetflix 1844
plandemic 1844
silentmajorityrising 1844
hohoho 1842
nerdsvote 1841
cuomo 1840
votegreen 1835
millennials 1833
power 1832
markets 1832
nativeelectionnight 1830
jimin 1829
latinx 1828
novemberisnow 1827
kpopfans 1826
fail 1825
kingdomwithpahlavi 1821
qanon2020 1821
loveislove 1821
chefsforthepolls 1820
orangeshitgibbon 1816
bidenart 1816
projectveritas 1815
corruptdemocrats 1814
susancollins 1809
iamavoter 1809
tuesdayshoutout 1809
socialjustice 1807
tiktokban 1806
dontboovote 1805
unite 1804
ridenwithbiden2020 1803
humanity 1798
venezuelaneedsyou 1798
horror 1797
neverforget911 1797
bbnaija 1794
trumpforprison2020 1791
paulette2020 1790
krzkombat 1790
christianity 1789
marxist 1788
terroristgroups 1787
dynamite 1786
pa01 1784
protectthevote 1781
fukouttahere 1779
redtsunami 1779
gotrump2020 1777
americaneedsbiden 1776
realamericansforjoe 1776
stimuluspackage 1775
socialdistance 1775
nigeriaisaterroristcountry 1773
ncpoll 1772
azerbaijan 1772
decency 1771
acab 1770
ripruthbaderginsburg 1770
tytlive 1768
miamidade 1763
impressions 1762
joemustshow 1761
sisepuede 1761
iraq 1760
generalelection 1760
republicansaretheproblem 1759
honor 1758
socialismsucks 1757
finance 1754
investing 1753
domesticterrorism 1753
scotushearing 1751
riggedelections 1750
humor 1749
rnc2020convention 1748
vaelection 1746
trump2020tosaveourcountry 1745
destino2020 1744
erdogan 1743
la 1743
ข่าวต่างประเทศ 1743
cafires 1742
tbt 1741
vladimirputin 1741
civicduty 1737
ohioforbiden 1734
jiminfanart 1733
postoffice 1733
support 1733
letsgetserious 1732
stoparmenianterrorism 1732
nv 1731
protect2020 1730
traitorssupporttraitortrump 1729
hezbollah 1728
makeyourvoiceheard 1728
whatunitesus 1725
voteamymcgrath 1725
joehiden 1725
โควิด19 1725
50cent 1721
twill 1718
trumps 1715
prayer 1715
downballot 1714
theview 1713
demcastco 1711
triggered 1710
4nov 1710
últimahora 1708
trumpsupporter 1705
trumppencefailure 1704
grateful 1703
texans 1703
usnews 1702
parnellsplatoon 1702
misinformation 1700
internet 1697
demexit 1697
lyinbiden 1697
joebidensneighborhood 1697
nojoe 1696
merkel 1696
byeeric 1696
michigan2020 1696
demcastwi 1692
trumpsucks 1691
lawenforcement 1689
newyorktimes 1689
sayhisname 1689
mlb 1687
azelection 1685
cartoonrepost 1684
jordansview 1684
microsoft 1676
resister 1675
bidenisaracist 1675
trade 1674
stolenjustice 1674
ilhanomar 1672
newyorkpost 1670
hit90 1669
hamilton 1667
latinasfortrump 1666
beheard 1666
bbc 1665
usatoday 1664
2020worstyear 1664
mainstreammedia 1663
donald 1662
myvoteisessential 1662
byemitch 1661
trumpparade 1657
resistancetaskforce 1657
amongus 1656
americansabroad 1656
bidenfamilycorruption 1656
walkawayfromdemocratsforever 1655
kimmangone 1655
lebronjames 1655
donttrusttrump 1653
nov3 1653
sundayfunday 1652
vegas 1651
social 1648
nationalsecurity 1648
etsy 1648
yourvoteisyourvoice 1647
technology 1647
انتخابات_آمریکا 1647
midnightvote 1647
sad 1643
joebidenhasdementia 1643
impeachment 1643
louisdejoy 1643
americaneedsjoe 1642
bidenemails 1638
catholictwitter 1637
uniteblue 1635
nwo 1633
usavotes 1633
immigrants 1630
disabilitycoalition 1630
lindseygrahamislosing 1630
gojoe2020 1629
idpol 1627
johnbash 1627
sanders 1625
stablegenius 1625
trumpdepression 1624
baltimore 1622
noexcuses 1622
ghana 1622
uaeisrael 1621
xijinping 1621
mjhegar 1619
classyjoe 1617
antitrump 1615
roevwade 1615
absenteeballots 1615
whiteprivilege 1614
superspreaderevent 1614
georgesoros 1612
hate 1611
dump_trump_makeamericagreatagain 1611
votetoday 1610
yourvoiceyourvote 1607
diversity 1607
tuckerdunkstrump 1607
thereidout 1606
latamsupportstrump 1606
reliefnow 1603
actonclimate 1601
update 1600
blackwomenmatter 1600
genocide 1598
womenarevoting 1597
nato 1595
holdtheline 1595
trumpterroism 1595
dncconvention2020 1594
trumpgravedancer 1592
joebidenisaracist 1591
billdeblasio 1591
trumphascovid19 1591
neverbidenneverharris 1590
thrusdaymotivation 1590
stayhome 1589
firethusfucker 1589
pedogate 1586
nov3rd 1585
hadenoughtrump 1585
billclinton 1583
govotetn 1583
mexico 1582
independent 1582
farmers 1582
politcs 1580
vpharris 1580
byejared 1580
loser 1578
bolsonaro 1578
voteforme 1578
bolivia 1576
letsgo 1575
australia 1575
𝗟𝗔𝗪𝗮𝗻𝗱𝗢𝗥𝗗𝗘𝗥 1573
floride 1572
𝗧𝗥𝗨𝗠𝗣𝟮𝟬𝟮𝟬 1572
hamas 1570
fashion 1569
benghaziaintgoingaway 1568
read 1568
barrett 1567
byemelania 1567
war 1565
𝗠𝗔𝗚𝗔𝟮𝟬𝟮𝟬 1564
narendramodi 1561
trumpdevastation 1561
complicitgop 1560
london 1560
daca 1560
irs 1559
corruptandcomplicitgop 1558
amerika 1558
registertovote2020 1557
motivation 1557
journalism 1556
fiverr 1555
russiahoax 1554
moscowmitchmctreason 1553
boycott 1553
trumpkillsus 1553
stoparmenianaggression 1553
bidencrimesyndicate 1551
byebarr 1551
byedonaldtrump 1551
trumpout2020 1550
bowwows4biden 1550
k9s4kamala 1550
trumpvirusdeathtoll210k 1550
ncelection 1549
savethechildrenworldwide 1548
republicanhypocrisy 1548
markkelly 1547
byerepublicans 1547
trumpownseverydeath 1546
election2016 1546
popmusic 1546
votingmvps 1545
byecruz 1545
theyknew 1544
byejunior 1544
basementbiden 1543
hopehickshascovid 1543
byejordan 1543
byegaetz 1543
byeqanon 1543
lyingtrump 1541
arianagrande 1541
dropoffyourballot 1540
voteallthesemotherfuckasout 1538
stoptrump 1537
saveusps 1535
covididiots 1535
artificialintelligence 1535
liberalhypocrisy 1533
wtp 1533
dementia 1533
bringbackhope 1531
jillbiden 1530
whyilovejoe 1530
digitalmarketing 1529
forex 1529
disabled 1529
ingodwetrust 1528
mcconnell 1528
foreignpolicy 1528
ripgop 1527
sundaysenatebluewave 1527
un 1526
schoolsreopening 1526
newmexico 1525
anticommunist 1525
civilwar 1523
reparations 1523
trumpisarussianasset 1521
ettd 1518
fun 1518
palestine 1517
opinion 1517
fullmoon 1517
free 1516
thaipbs 1514
idiotinchief 1513
machinelearning 1513
tax 1512
anxiety 1511
lovewins 1511
defi 1511
electionnight2020 1511
pridenews1 1510
feelgoodvoting 1508
scranton 1507
hcq 1507
wuhanvirus 1506
foxandfriend 1505
votethegopout 1504
p2 1502
protectourvotes 1501
bjp 1499
guns 1498
debatepresidencial 1497
trumptestspositive 1497
goodbyegop 1494
colombiavotatrump 1494
votewithus 1493
mst 1493
cosen 1492
dallas 1492
trumpisnotlikeyou 1491
floridavoters 1491
lockthemallup 1490
believeinbiden 1490
trumpwantstoinfectus 1489
durham 1489
bobwoodward 1487
demcastusa 1486
cats 1486
chooseamerica 1486
gopsuperspreader 1485
peaceinthemiddleeast 1484
thisisamerica 1484
biharelections 1484
votersupression 1482
startup 1482
latinosunidos 1480
penceharrisdebate 1479
ginsburg 1479
méxicopatriotacontrump2020 1475
cia 1475
texasvotes 1475
independents 1474
census2020 1474
welovetrump 1473
nojusticenopeace 1473
ia01 1473
please 1472
magaa 1470
keepitblue 1470
solidarity 1468
rally 1467
walmart 1466
taxpayers 1465
blackwomenfortrump 1464
lka 1463
orpol 1461
nh 1461
votingday 1460
dowjones 1459
strongerwithbiden 1459
force 1457
crime 1455
climateactionnow 1454
eleccionesusa2020 1454
time 1453
legalizeit 1450
coroanavirus 1450
winitforrbg 1450
darktolight 1449
electionsmatter 1447
trumphatesvets 1446
dammit 1446
borat 1446
mail 1445
quarantine 1445
flagsout 1445
voice 1445
obamabiden 1444
blacklivesstillmatter 1443
urgente 1442
z29 1442
evil 1441
erictrump 1441
obama_gate 1441
californiawildfires 1440
liberalismistherealpandemic 1440
donaldtrumpcovid 1440
drumpf 1438
notosocialism 1435
beyonce 1434
equities 1433
dakotacashbombgiveaway 1430
queen 1429
terrorism 1429
nepotismbarbie 1428
settleforbiden 1428
likeaboss 1428
fight 1428
democats 1428
waytooearly 1428
kkk 1427
abortionismurder 1427
wearetrump 1427
silentnomore 1426
bidenvp 1426
christmas 1425
leftists 1424
farc 1424
supremecourtjustice 1424
trumpisamassmurderer 1423
yourvoteyourvoice 1423
yleh 1423
voteearly2020 1421
nashville 1420
takebackamerica 1420
thecyrusempire 1417
voteyourheartforbiden 1417
trumpcard 1416
gettysburg 1415
iland 1414
swingstate 1413
stoptrumpsterror 1412
seniors 1411
votedemocrat2020 1409
listenlive 1409
jesuschrist 1408
tx21 1408
elección2020 1408
californiafortrump 1407
bidenharris2020toendthisnightmare 1406
network 1405
dobetter 1403
firststepact 1402
electionprediction 1400
shitshow 1396
trumphatesveterans 1395
usvote 1395
alllivesmattter 1394
victory 1394
den 1394
lyingbiden 1393
q 1392
popculture 1391
revup 1390
brasil 1390
hunterslaptop 1390
eln 1390
nomasks 1389
joebidenukrainescandal 1389
iloveboatparades 1389
maduroregime 1388
shameful 1387
unitednotdivided 1386
taxcheattrump 1386
agbarr 1385
democratparty 1385
billgates 1385
standdownandstandby 1385
terroristcells 1385
pasdaran 1385
gaspingforair 1385
democratsaremarxistsdestroyingamerica 1384
clintoncrimefamily 1384
publicsafety 1384
justicematters 1384
hypocrites 1383
nypd 1382
restart 1382
electoralcollegeforecastmap2020 1382
trumpdeliverednothing 1382
trump2020lanslide 1381
billclintonisapedo 1380
downballotblue 1378
makeadifference 1377
voteearlyfl 1376
popart 1376
tlot 1375
cosponsor 1375
trumplied230kdied 1374
jojorgensen 1373
joebidenkamalaharris 1372
dogsforbiden 1372
thisnotthis 1371
who 1371
neveragain 1370
トランプ大統領の再選を断固支持します 1370
herdmentality 1368
nyt 1365
hillaryemails 1365
crowderelectionstream 1364
trumpisanidiot 1363
fly 1363
gophypocrites 1361
rosedc11 1361
fascist 1360
2ashallnotbeinfringed 1359
hispanic 1358
impeachbarrnow 1358
eleicoesamericanas2020 1358
casablanca 1357
kimjongun 1357
legos 1357
safeact 1355
lockdown2 1355
gopcorruption 1353
marijuana 1352
realtalk 1352
firstlady 1352
slaughter 1352
kidsincages 1351
quote 1351
stayinlineandvote 1350
cubansfortrump 1349
cnntownhall 1348
oh 1348
provida 1348
beautiful 1347
trumpvsbiden2020 1347
ivotedbidenharris 1346
selfcare 1344
trumpdance 1341
goblue 1338
ford 1338
humanconsumption 1338
hr961 1338
moleg 1337
debatepoll 1337
karmafortrump 1337
connecticut 1336
txedvote 1335
afghanistan 1335
rip 1335
pandemia 1334
sciencebros 1333
abolishice 1332
chinese 1332
prohibit 1332
wednesday 1330
representationmatters 1328
tshirt 1327
realestate 1327
race 1326
antifablmdomesticterrorists 1326
startrek 1326
votersuppressionisreal 1325
springsteen 1324
saveusvoteblue 1324
latinovote 1323
truthtuesdays 1322
monday 1322
dragtheinterstate 1321
davidperdue 1321
ohelection 1321
teachers 1319
kamalaharrisdestroyed 1318
capitalism 1317
failedpresident 1315
midwest 1315
adamschiff 1315
kag2020trumpvictory 1314
holdthehouse 1314
crookedbiden 1314
saveourchilden 1313
strolltothepolls 1312
meghanmarkle 1311
maskssavelives 1310
northdakota 1308
60minutesinterview 1307
noantiblackracism 1306
bernie2020 1305
townhalls 1305
imwithher 1304
everyvotematters 1304
countthevotes 1304
doyourjob 1303
future 1303
spookyconnections 1301
anonymous 1300
msc 1300
crimesagainsthumanity 1298
demcastca 1297
ia 1297
gayrights 1297
trumpiskillingamericans 1296
wefeedyou 1296
mittthehypocrite 1296
reuters 1295
trumpfailsamerica 1295
ticktock 1294
makeamericagreatagainagain 1294
seats4stimulus 1294
goodmorning 1293
courtpacking 1293
ubi 1292
cnbc 1292
lexit 1291
impeach 1290
writing 1290
biharpolls 1289
alpolitics 1288
trumpisunfit 1287
friday 1287
walterreedmedicalcenter 1287
msmistheenemyofthepeople 1286
latimes 1284
bible 1279
globalwarming 1278
knowyourrights 1277
stimuluscheck 1277
jaredkushner 1276
az06 1276
noticias 1275
resignnowtrump 1274
fake 1274
ad 1273
rtitbot 1273
recallgavinnewsom 1272
fortheirfuture 1272
plantovote 1271
polling 1271
prayforamerica 1271
impotus 1270
trumpsamerikkka 1270
corrupttrump 1270
russiagate 1269
blmprotest 1269
trumpout 1268
children 1268
npr 1268
smile 1268
trumpcult 1266
executiveorder 1265
thesaracartershow 1265
standforwolves 1265
paris 1263
uspresidentialdebate 1262
pollworker 1261
endgunviolence 1257
womenagainsttrump 1256
fdt 1255
postelection 1255
milwaukee 1253
elpaso 1252
friends 1252
radicalleft 1252
bigtechcensorship 1251
whereishunter 1250
usaelection2020 1250
syria 1249
inspiration 1249
sschat 1249
allthepeople 1248
lfg 1247
judgejeanine 1247
westvirginia 1246
chine 1246
elderly 1246
chinaliedpeopledied 1245
crookedjoe 1245
sundayspecial 1245
donothingdemocrats 1244
ms 1244
netanyahu 1243
smokedthevote 1243
security 1240
endtheduopoly 1240
wearethemajority 1240
entertainment 1238
fboloud 1237
fuckdonaldtrump 1237
noisundays 1237
srilanka 1237
ditchmoscowmitch 1236
adjunctprofessr 1236
nickiminaj 1235
taiwan 1235
podcasts 1234
politico 1234
prochoice 1233
floridavotes 1233
jews 1232
redwavecoming 1232
graphicdesigner 1232
100daystogo 1231
nobel 1230
country 1229
trump4eva 1227
charlottesville 1227
theawakening 1226
hbcu 1226
arpx 1226
fredsfailure 1226
smart 1225
supportbiafraexit 1225
nvpoll 1225
oil 1224
gopconvention 1224
afazenda12 1224
wegotallthepower 1224
impeachtrump 1222
isis 1222
2020trumplandslide 1222
removeeverydemocrat 1222
mundo 1222
dodgers 1222
blitz 1221
justsaying 1221
tedcruz 1221
rhodeisland 1221
voteasifyourlifedependsonit 1220
kanye 1218
magacountry 1217
timeforchange 1217
photography 1217
comeonman 1216
anarchy 1216
forbes 1216
pennsylvania2020 1216
pennsylvanie 1216
publichealth 1212
boston 1212
unfitforoffice 1210
russianbountiesonourtroops 1210
horse 1210
swamp 1209
spotify 1208
kindness 1208
ultimahora 1207
princeharry 1206
firsttimevoter 1206
youth 1205
prolifevoicesfortrump 1204
whitesupremacist 1204
stantonkingforcongress 1204
censored 1204
kavanaugh 1203
votinginperson 1202
funfacts 1202
joebidensamerica 1201
ری_استارت_تنها_راه_نجات 1200
markmeadows 1200
chevy 1200
blackmen 1199
dragonballz 1199
kids 1198
dbz 1198
dougjones 1197
bengarrisoncartoon 1197
neworleans 1195
aapisforbiden 1195
jennafornc 1194
seesay2020 1194
thisgirllovesit 1194
takingcaliforniaback 1194
jungkoook 1193
newzealand 1193
chickentrump 1193
england 1192
votebluenomatterwho2020 1191
nikkihaley 1190
trumpisafailure 1190
protecttheresults 1190
waelection 1190
keepthefaith 1189
gay 1189
smartnews 1188
church 1186
ifb 1186
beverlyhills 1186
calcunningham 1186
chrischristie 1186
bloomberg 1185
abcnews 1184
sarasaysso 1184
americanpride 1183
ca48 1183
joementum 1182
elmurodeoccidente 1182
usaelections 1181
thegreatawakening 1181
trumppandemicfailure 1180
geauxvote 1179
cancer 1177
leftist 1176
vss365 1176
october 1176
fillthevacancy 1176
nbcnews 1175
logo 1175
direct 1175
robmob 1174
sickotrump 1174
goptaxscam 1173
journalismisdead 1173
catholics 1172
votingrightsact 1172
hermancain 1172
portlandprotest 1171
law 1170
venezolano 1170
stopthemadnessstoptrump 1169
owensby4congress 1166
lgbtqpride 1165
startups 1164
quotes 1163
2020census 1163
prop21 1162
uspresidentialelection 1162
venezuelalibre 1162
trumplostourjobs 1162
clarkcounty 1161
blockbarrett 1161
resign 1160
larrysharpe 1160
givebacktrumpvotes 1160
trumprallyomaha 1159
internacional 1157
kerry 1157
savethechildern 1156
union 1155
reading 1155
faucivsatlas 1155
criminal 1154
votevets 1153
islam 1153
barbz 1152
trumpcampaign 1150
bbcnews 1149
2020vision 1149
flint 1149
yourefired 1148
ncat 1148
travel 1148
besafe 1146
taliban 1145
blackagenda 1145
mjfortexas 1145
tangibles2020 1145
trumpprotest 1144
allentown 1143
stopattackingcivilians 1143
giuliani 1142
radicals 1142
tacotuesday 1141
integrity 1141
getmitchordietrying 1141
icecream 1141
onealabama 1141
trumphascovidparty 1140
bigdata 1138
trumpthesnake 1138
defeattrump 1137
trumpmemes 1137
schumer 1137
espn 1135
co 1134
sacramento 1133
الانتخابات_الأميركية 1132
draftdodgerdon 1131
uspresident 1131
protectdemocracy 1129
emotionalintelligence 1129
lockdownskill 1129
wonderfulmichigan 1129
politicians 1127
domesticterrorists 1127
airdrops 1127
trumpistheworstpresidentever 1126
locktrumpup 1126
wearamasksavealife 1126
reclaimyourvote 1125
poem 1125
democracywins 1125
wechat 1124
gaslighting 1123
mitchmcconnellisahypocrite 1123
cancelculture 1122
votersassemble 1120
v 1119
thread 1118
leadershipmatters 1118
happy 1118
marxism 1117
omahastranded 1116
wapo 1115
stop 1114
wtptx 1114
washingtonpost 1113
gunsense 1112
laptop 1112
mvpharris 1112
evangelical 1110
modi 1110
texasvotersuppression 1110
trumpvsbidenelectoralcollegemap2020 1110
students 1109
secretservice 1109
followtrick 1109
sanantonio 1108
protectourvote 1108
defundpolice 1107
united 1107
turnnvred 1107
donaldtrumphascovid 1107
bannon 1106
wh 1106
wewillwin 1106
gretathunberg 1105
latinosportrump 1105
whiteguiltsyndrome 1104
meidasmighty 1103
iranians4trump 1103
sveep 1102
breonnataylormatters 1102
californiafires 1101
warroom2020 1101
senatebluewave 1101
javascript 1101
umbrella 1101
trumpradiorally 1101
deathrallies 1101
recallgavin2020 1100
campaign2020 1099
ahora 1099
vienna 1099
gardenstate 1098
ncag 1097
ukrainegate 1097
2020debates 1097
santathug 1096
wyboryusa 1096
smh 1095
independentsforbiden 1094
黑世界 1094
louisvilleprotests 1094
djt 1093
georgiavote 1093
compassion 1092
crookedhillary 1092
trumpfascist 1091
looting 1091
jungkook 1091
latinosporbiden 1091
asksomebody 1091
firetheliar 1090
votewithkindness 1090
howiehawkins 1089
endpolicebrutality 1089
veteransforbiden 1089
vets 1089
michiganforbiden 1089
deplorable 1088
prosecutetrump 1088
ussenate 1088
saveaca 1088
lgbtqia 1087
dezurdateam 1087
californiagirl 1086
burakhocailesecim 1086
lavotes 1085
votebymailearly 1085
petebuttigieg 1085
rednationrising 1084
nazi 1084
100days 1084
maelection 1084
liberallogic 1083
datascience 1083
eleicoes2020 1083
powertothepeople 1082
pafortrump 1082
ibullshityounot 1082
trumpsthebiggestliarever 1081
nativeamericanheritagemonth 1081
fear 1080
trumpworld 1080
house 1079
présidentielle 1079
fundthefrontlines 1079
now 1078
trumpwon 1078
redmirage 1078
amishsupporttrump 1078
liberaltears 1077
trumpsdeadlysins 1077
militaryforce 1076
txdecides 1076
ghislainemaxwell 1075
northkorea 1074
trumpphotoop 1074
onu 1073
wegotthis 1073
sorrynotsorry 1073
dolar 1073
trumpvirusdeathtoll200k 1072
inktober2020 1071
njelection 1071
greatawakening 1070
ivanka 1069
allinforvoting 1069
wisdom 1069
right 1068
countonus 1068
artsakh 1068
vetsresistsquadron 1067
trumpteam 1066
cbsnews 1065
staywoke 1065
911anniversary 1065
absenteevoting 1064
wevoted 1064
trans 1063
facemask 1063
votebluenomatter 1062
americansforbiden 1062
arnabgoswami 1062
sukkot2020 1062
policelivesmatter 1060
2020electionpredictionmap 1060
actblue 1059
dance 1059
whitehouseoutbreak 1058
simpsons 1056
thomtillis 1056
leo 1055
south 1054
deadlinewh 1053
candaceowens 1053
bet 1052
wutang 1052
character 1051
votelikeabeast 1051
regeneron 1051
giveaways 1051
ballotbox 1050
livestream 1050
remember911 1049
trumpmadeinchina 1048
nola 1046
uspresidentialelection2020 1046
notocommunism 1046
pennsylvaniavoters 1046
greenparty2020 1044
nascar 1043
haiku 1043
bidensworld 1043
director 1043
electionseason 1043
letsgetloud 1043
dancingforbiden 1042
georgesfloyd 1041
votegop 1041
playlist 1041
worldseries 1041
iapolitics 1041
racistpresident 1040
reseauxsociaux 1040
ballotdropbox 1039
scamdemic 1038
russianasset 1038
jesusmatters 1038
bidenhasdementia 1038
venezolanoscontrump 1037
pollworkers 1036
laadvocacyem 1036
soundcloud 1035
ncvotes 1035
justiceiscoming 1034
colombia 1034
endracism 1034
uswahlen 1034
nobodylikestrump 1033
misen 1033
scpol 1033
ladyg 1033
votesafe 1033
amwriting 1033
thoughtsandprayers 1033
righttovote 1030
spainsupportstrump 1030
national 1029
trumpbiden 1029
dramaalert 1029
kellyanneconway 1028
terrorist 1027
bospoli 1024
illustration 1024
twitterpoll 1024
covidtrump 1024
impeachbarr 1023
trumpism 1023
fartingisbipartisan 1023
arizonaknowshonor 1023
snlpremiere 1023
pru 1022
selfdetermination 1022
studentsforbiden 1022
trumpadministration 1021
bidenbus 1021
indian 1020
texasblue 1020
fda 1019
cubanosporbiden 1019
trumpismisfascism 1019
merrickgarlandrule 1019
bidenwillcrushcovid 1019
trumppandemic 1018
thetrumpdepression 1017
turnmnred 1017
maduro 1017
flvote 1017
whitelivesmatter 1016
tarareade 1016
cnnfakenews 1016
lindseythehypocrite 1016
democratsareadisgrace 1015
trumpvirus2020 1015
denver 1015
deathrally 1015
freemasons 1015
lilwayne 1014
riot 1013
votemcsally 1013
podernfamily 1013
trumpracist 1012
policereform 1012
blmriots 1012
riggedelection 1012
votingplan 1011
ncsen 1011
biafrans 1011
trumprussiacollusion 1010
atl 1010
wvpol 1010
jisoo 1008
gaelection 1008
muslim 1007
veteransforbidenharris2020 1007
accountability 1006
pedogatenews 1006
azpoll 1006
traitors 1004
เลือกตั้งสหรัฐ 1004
5g 1003
louisville 1003
totallyundercontrol 1003
pathetic 1002
usarmy 1002
boycottchina 1002
kenoshariot 1001
nomore 1001
dpcm 1001
arizonaforbiden 1001
carsamba 1001
makeliberalscryagain 1000
istandwithfauci 999
supertuesday 999
zeta 999
fba 998
naacp 998
karen 997
zuckerberg 997
linux 997
ireland 997
politicalcartoon 996
policy 996
nativevote 995
deblasio 993
jamieharrison 993
racialjustice 992
nycvotes 992
fighting99th 992
acbconfirmation 992
hispanics 991
coffee 991
thewestwing 991
lionpride 991
suburbanwomen 990
omaha 988
ga06 986
makeyourvotecount 986
out 985
beyrouth 985
emmys 985
birthdaywishes 985
watchuswork 985
pst 985
democratsareevil 984
suffrage 984
votekids 983
justin 983
russiacollusion 979
conspiracytrump 979
jimcrowjoe 978
trumpismisterrorism 978
namjoon 978
ウヨ子の主張 978
cspan 977
africanamerican 977
gopconvention2020 977
endsarsnow 977
reopeningamerica 977
facciamorete 976
conabortonotevoto 976
7news 976
johnson 975
vetsforjoe 975
standwithscience 975
vbm 973
rap 973
food 973
étatsunis 972
proudboytrump 972
sturgis 970
covid1984 970
failureinchief 969
cbd 969
unitednations 969
backtoschool 968
comics 968
fraude 968
trumpsradicalright 967
latinoscontrump 967
euro 966
chaos 966
trumpunhinged 966
pbs 965
whitesupremacykills 965
usdebate 965
12moreyears 964
yuge 964
americavotes 964
wafflehouse 964
trumpcovidcoverup 963
liars 962
innovation 962
pedo 961
economics 960
jhope 960
illegitimatepresident 959
usemyvoice 959
no 958
opportunity 958
nomailinvoting 958
turntexasblue2020 958
fightlikerbg 958
green 957
dog 957
weloveyou 957
blmdomesticterrorists 957
bidenvstrump 957
grifterinchief 956
dignity 956
momsgetitdone 955
keepgoing 954
landslidevictory 954
trumparmy 954
staged 954
fly2020 954
sadhguruquotes 954
civics 953
kristenwelker 953
unitedstatesofamerica 952
usaelection 952
faucihero 951
november2020 950
keepthehouse 950
remdesivir 950
stoptrumpterror 950
mega 949
mo 949
trumpattacksblackwomen 949
ca32 949
listen 948
jfk 948
bidenisaliar 948
bengarrison 948
kysen 947
standup 947
suga 947
كورونا 947
jamieharrison4senate 947
bidenwondebate 946
hero 945
operationmaga 945
stoparmingisrael 945
abdsecimleri 945
trumpgotcovid 945
unmaga 943
resisttrump 942
blessed 942
saytheirnames 941
confirmamyconeybarrett 941
census 940
pandemichoax 940
guncontrol 939
harassed 939
imrankhanmustmeetqasim 939
harrypotter 938
markkellysenate 938
rm 938
realchangebeginswithreform 937
trishintel 936
aapi 935
wallets 935
cadetbonespurs 934
blacks 934
japan 934
impeached 934
fall 933
handmaidstale 933
columbus 932
wintheera 932
saragideon 931
highered 930
revolution 930
fl26 929
dopeydon 929
lakersin5 929
lavidaantetodo 929
uselectionresults 929
bahrain 928
derangeddonald 928
redbubble 928
patriotstrikeforce 928
globalist 927
nature 927
humptytrumpty 927
electmorewomen 927
nationalcomingoutday 927
voteinformed 926
fakepolls 926
wages 926
hawaiifortrump 925
teambidenharris 925
hitler 925
trumpvirusdeathtoll230k 925
commonsense 924
betterknowaballot 924
magarollercoaster 924
demcastia 923
me 921
joewired 921
blmantifaterrorists 920
bringthemhome 919
shame 919
extendpsp 919
piano 919
jeffreyepstein 918
ovdb 918
jin 918
trunalimunumaprzure 918
nevadafortrump 917
secondamendment 917
ganja 917
marytrump 916
trumphatesourtroops 916
systemicracismkills 916
kyelection 916
themandalorian 915
mnleg 915
chooselife 915
vaccines 914
gagop 914
pdx 914
bidentrumpdebate 913
kidrock 913
westwing 913
eminem 913
bidenharrislandsllide 912
electionanxiety 912
wipoll 912
homelandreunion 912
lockthemup 911
joebidentownhall 910
bookclub 909
makeitcount 909
thealbum 909
saveourcountry 908
protests2020 908
johnmccain 908
inktober 908
mexicansfortrump 908
jimim 908
senate2020 907
worldsupportstrump 907
lyingjoebiden 907
voteinnumberstoobigtorig 907
eleicoeseua2020 907
cute 906
equalitycantwait 905
conspiracytheory 905
college 905
seokjin 905
jerusalem 904
gdp 904
repúblicos 904
trumpinvencible 904
worldnews 903
suffrage100 903
marchonwashington 903
systemicracism 902
womensvote100 902
contest 901
mrpresident 901
tyranny 901
covfefe 900
putinownstrump 900
votingsquad 900
blackvote 898
सशक्त_मतदाता_जागरुक_मतदाता 898
trumpforprison 897
trumpisamonster 896
nobiden 896
restinpowerrbg 896
votingisthebestrevenge 896
m45mp 895
wgn 895
wwg1wgaworldwide 895
conte 894
stillwithher 893
wahlbetrug 892
trumpcountry 892
stl 892
moscow 892
turnitallblue 892
trump2028 891
trump2020victorynowmorethanever 891
tulsarally2020 891
ilelection 891
trumppenceoutnow 890
momsforbiden 890
turnnyred 889
blog1600penn 889
fldem 889
fldem1 889
karonhylton 889
mdvotes 888
foradoria 887
bidenlaptop 887
trumptulsa 886
smartdissent 885
psg 884
bush 883
thefly 883
vegan 882
libtards 882
coelection 882
important 881
earlyvoting2020 881
followthescience 880
antifadomesticterrorists 880
arsd 880
covita 880
farmersfortrump 880
gwg 880
abrahamaccords 879
salongate 879
redpilled 878
atx 878
astrology 878
pensilvania 878
christiansfortrump 877
whyvote2020 877
legislatures 877
trumpjoyride 877
ps5 876
thecomeyrule 876
monerosfinancieros 876
religion 874
justfuckingvote 874
dhs 874
vote4equality 874
investors 873
harveyweinstein 872
ballotready 872
firefauci 871
womensmarch2020 871
coloradofortrump 871
bcpoli 870
childrenslivesmatter 870
agreed 870
wieszwięcej 870
huffpost 870
pride 869
rushlimbaugh 869
believe 869
trumploser 868
islamic_republic 868
rosegarden 868
navy 867
أمريكا 867
wednesdayvibes 866
bidenharristosaveamerica2020 866
bidenrepublican 866
barrhearing 866
voteamerica 865
thursday 865
saudiarabia 864
losers 864
americastands 864
nm 861
cutthecheck 861
sundayfeels 859
tv 858
joerogandebate 858
movetrumpout 858
cat 857
maisonblanche 857
beauty 856
rights 855
schools 855
absentee 855
idiot 854
ymca 854
trumpers 853
promiseskept 853
truthstraightup 853
votebidenharristosavedemocracy 852
blue2020 852
johnlewismemorial 852
mustread 851
turntxblue 851
votefortejashwi 851
equity 850
quidproquo 850
45kagxpress 850
amerikkka 849
blacktranslivesmatter 849
flpol 848
trumpfourmoreyears 848
burismabiden 848
uspresidentialdebate2020 847
ipl2020 847
worldmentalhealthday 846
hillaryforprison 845
morethanavote 844
yeson15 844
penn 844
wednesdaythought 844
orangeidiot 843
oakland 843
coup 843
bonespurs 843
superspreaderevents 843
trumprapist 842
deepstate 842
fakenewscnn 842
votetrumppence2020 842
southafrica 841
dontcallmesmart 841
hireveterans 840
schadenfreude 840
dontcalltrumpsmart 840
مباشر_الانتخابات_الأمريكية 840
disneyland 838
nomask 837
scamdemic2020 837
infosec 836
انتخابات۲۰۲۰ 836
impeachedforever 835
voteclimate 835
saynotosocialism 835
trumpsamericasucks 835
cocaineconvention 834
pence2024 834
hatchact 833
democracydocket 833
trumpdrugs 833
hispanicheritagemonth 832
rogerstone 832
fyp 832
gopgenocide 832
amish 832
trackingkornacki 832
abctownhall 830
bikersfortrump 830
ugh 830
moderates 828
airforce 828
oott 828
lockdowns 828
slashit 828
middleeastpeace 827
dictator 827
entrepreneurship 827
exonerated5 827
lovemypresident 826
trumpdeathtoll200k 826
plannedparenthood 826
defundthemedia 826
etsyshop 826
airdrop 826
trumpcutsocialsecurity 826
complicit 824
kssen 824
grabhimbytheballot 823
womensrightsarehumanrights 823
themoreyoujoe 823
thesquad 823
battlegroundstates 823
loserinchief 823
투표 823
goplies 822
s386 822
lying 822
biddenharris2020 822
trumpsheep 822
celtsraptors 822
mtnews 821
senilejoe 820
mccain 820
oprahbookclub 820
thelincolnproject 819
stephenmiller 819
americas 819
liberalcorruption 819
hawaiiansfortrump 819
trumpvictory 818
realnews 817
vetsfortrump 816
ipptv 816
thirdparty 815
abolishtheelectoralcollege 815
biafransfortrump 815
rage 814
organize 814
princessbridereunion 814
29days 814
jesusisking 813
rigged 813
nowplaying 813
trumpinvicto 813
showup 813
demcastme 812
johnlewisfuneral 812
mueller 811
nbcblackout 811
paelection 811
bbcrealitycheck 811
bds 810
spain 810
williambarr 809
dictators 809
blackgirlmagic 809
trumplied 809
aborto 809
magazineluiza 809
flyonpence 809
sayfie 808
blmterrorists 808
nevertrumpers 808
faucithefraud 808
farming 808
flpoll 808
seanhannity 807
incompetentclownpresident 807
voteridnow 806
simpsonlar 806
votebidenharrisforourkids 806
eleccionesusa 805
عاجل 805
voteoutgop 804
nomoretrump 804
trumpkillstexas 804
arizonafortrump 804
schiff 803
antifaterrorist 803
borat2 803
florida2020 803
joe2020 802
hawkins2020 802
trumpdeathtoll210k 802
trumplethinskin 801
dcprotests 801
wisconson 801
lamestreammedia 800
votefwd 800
demilovato 799
tpot 798
countdown 798
trump2016 798
scotusnomination 798
letsgo2020 798
mesen 797
ncga 797
maga2kag 797
healthcareisaright 797
trumprallyarizona 796
electionweek 795
moralmonday 795
recognizeartsakh 795
parler 794
onenationundergod 794
wisconsinforbiden 794
ilsen 794
efeurgente 794
bidenpedofilo 793
resistancefamily 793
captainsuperspreader 793
amen 792
voteherout 792
hd126 792
electionbs 792
mikepompeo 791
abuseofpower 791
undecidedvoters 791
therock 791
putinspuppets 790
electiondayanxiety 790
votar 789
woodward 789
libya 789
ca25 789
captaincovid 789
4days 789
blmisaterroristorganization 788
noonprop22 787
reopenamerica 787
vanillaisis 787
débat 787
blog 786
blackconservative 786
hbcufunding 786
ap 785
raw 785
transgender 784
cantfixstupid 783
fightlikeagirl 783
evicttrump 782
gaga 782
socal 781
2020presidentialelection 781
repudiation 781
thinredline 780
epsteinisland 780
bidenlandslide 780
workpointtoday 780
aarp 779
niac 779
goodbyetour 779
kamalaharris2020 777
quesesepa 777
tshirts 776
stopthemadness 776
gettrump 776
lifteveryvoice 776
pompeo 775
timesup 775
kenoshariots 775
belovedcommunity 775
presidentielle 775
positions 775
narcissist 774
marines 774
magat 773
radio 772
israelicrimes 772
t3 772
november3 771
thanksobama 771
alexjones 771
votewisely 771
thewayiseeit 771
votejoeandkamala2020 770
demcastky 770
princeandrew 770
25amendmentnow 769
firethetrumpregime 769
swishnobackboard 768
aclu 767
timetovote 767
judge 765
animalcrossing 765
stfu 764
orleg 764
lobby 764
ω 764
djthasnpd 763
agnezmo 763
israelisfortrump 763
markcharles2020 762
texasfortrump 762
justdoit 762
flipfloridablue 761
culture 761
trumpiskillingus 760
smallbiz 760
trumppence2020landslidevictory 760
demsabroad 760
pensylvania 760
markedbycovid 760
stormydaniels 760
divinenine 759
dontbelievearmenia 759
cindymccain 759
pollingthatmakessense 759
پاینده_ایران_جاوید_همیشه_شاه 758
voto 758
sanctionturkey 758
rino 757
politique 757
voteyourossoff 756
takedowntheccp 755
hithot 755
drawing 753
hcqw0rks 753
breathe 753
signvote 753
เคียงข่าว 753
orangecounty 752
deterringdemocracy 752
اندبندنت_عربية_تغنيك 752
pinkeyepence 751
아이돌픽 751
خلك_مليونير_مع_جيني 751
blackwomen 750
mentalhealthawareness 750
activism 750
stress 750
joehasaplan 750
whereshunterbiden 750
minden 749
candy의_선택은 749
makemoneyonline 749
research 748
undecided 748
rccmedia 748
ivoted4jorgensen 748
whobuiltthecages 748
juntossomoslaverdad 748
impotus45 747
voteredinperson 747
gymjordan 746
argentina 746
rocksandcows 746
covidhoax 746
dogsoftwittter 746
texasturnsblue 746
ecuador 746
非声優出演でオススメできるアニメ 746
trumphoaxedamerica 745
genx 745
alsen 745
americastrong 745
letsroll 745
trudeaucorruption 743
nunsfortrump 742
raceforthewhitehouse 742
unidoscontratrump 741
plies 741
stagednews 741
covidrelief 740
sondakika 740
eleccion2020 740
picsarestaged 739
eeuudecide 739
emmanuelmacron 738
home 738
fueratrump 737
autumn 737
fightfor15 737
trumpswamp 736
lovetrumpshate 736
poverty 736
toronto 736
chuckschumer 736
patriotism 736
rupertmurdoch 735
peacefulprotests 735
al 735
harriscountytx 735
5days 735
fakenewsmediaclowns 734
weinstein 734
4moreyearstrump 734
elezioniusa 734
flipazblue 733
letthemeatcake 732
beboldvotegold 732
trumphatcorona 732
mtvema 732
trumpwins 731
politica 731
swat 731
bigdisaster 731
بایدن 731
trumpvirusdeathtoll215k 731
cuban 730
allemagne 730
jewish 730
film 729
birthday 729
leftwing 729
shawty 729
drip4sale 729
bustitbaby 728
plentymoney 728
electionshaveconsequences 727
wearyourmask 727
rigforred 727
trumpcrimescommission 726
digitalart 726
entrepreneurs 726
trumprallyflorida 726
joebidenissick 726
becounted 725
bethechange4elections 725
trumpispatientzero 725
felizmiercoles 724
batman 724
votebyoct22 724
drudge 724
mystartingfive 724
scelection 724
nativesvote 723
sponsored 722
song 722
pizzagate 722
harrisadministration 721
womenintech 721
mtsen 721
trumpisthevirus 721
tucson 720
duet 720
berniewouldhavewon 720
dzt 720
pedotrump 719
ct 719
idiots 719
lwv 719
boycottnfl 719
lie 719
cannonhinnant 719
votewithmercy 719
happyhalloween2020 719
latoyajackson 719
artsakhstrong 719
coronavirusupdates 718
november3rd2020 718
rulingclass 718
think 718
deutschland 718
trumpgestapo 717
state 717
skynews 717
chile 717
karabakhisazerbaijan 717
blueballot2020 716
followthemoney 716
politicslive 716
7days 716
bestisyettocome 715
ca28 715
votelife 715
electwomen 714
vatican 713
amerikasecimleri 713
jorgensencohen2020 712
woman 712
antisemitism 712
julianassange 712
vanjones 712
womensupportingwomen 711
kamalawon 711
trumpisapos 710
bluemoon 710
latinoswithtrump 709
woodwardtapes 709
takebackthehouse 709
joebidenforpresident 709
medium 709
envivo 709
onemoreday 708
lesliestahl 708
votemitchout 708
harrispencedebate 708
teleprompter 707
trumpcheats 707
lakers 707
you 707
bidenleaks 707
ganjacity 707
fartingsound 707
recession 706
ourschoolsourvote 706
yourvoteispower 706
redfriday 706
grassroots 705
failedleadership 705
polqc 705
usmc 704
americaneedshealthcare 704
yesonprop16 704
nhl 703
trump2020letssaveamerica 703
wtpgotv 703
govoteky 703
destroyusa 703
hawaiitrumptrain 703
disbarbarr 702
pm 702
defundcbc 702
happeningnow 702
chinabitchbiden 702
kardashianssupportterrorism 702
teampete 701
electnywomen 701
norpoth 701
savageloveremix 701
election2020gh 701
eurusd 700
farrakhan 700
ncpolitics 699
whyivote 699
stoparmenianoccupation 698
hoy 698
nflvotes 698
ledopizza 697
racists 696
acbhearings 696
trumpkarma 695
apartheidisrael 695
laborday2020 695
worsttrumpever 695
stevemnuchin 695
fillthatseatnow 695
breaking_news 694
jesusislord 694
sunak 694
labordayon 694
mailinvotingfraud 694
大統領選挙 694
prayforganja 694
defense 693
randpaul 693
trumpdeathtoll215k 693
scvotes 693
lafayettesquare 693
michaelcohen 692
emiratos 692
usd 692
shahrukhkhan 692
humanityfirst 691
trumpisracist 690
progress 689
trumpbestpresidentever 689
khou11 689
lgbtqrights 689
salmankhan 689
boycotttrumptownhall 689
flipfive 689
judiciaryhearing 689
not 688
trumpforever 688
demsarescared 688
neverbidennevertrump 687
civilwar2020 687
wehaveherback 687
squad 687
standwithhongkong 687
speakup 686
womensequalityday 686
kindleunlimited 686
elezioniamericane 686
womensmarch 685
trudeau 685
feminism 685
west 684
beijing 684
cnnsucks 684
unity2020 683
lieslieslies 682
liberalismisamentaldisease 682
antifariots 682
ufc 682
iranian 682
voterprotection 681
ondodeservesbetter 681
americaelection 681
venezuelasupportstrump 681
trumpobiden 681
safety 680
prop16 680
economic 680
akshaykumar 680
passiton 679
handmarkedpaperballots 679
borderwall 679
ripjohnlewis 679
cumhurbaşkanı 679
firstamendment 677
weather 677
wtphouse 677
octobervoter 677
americavotes2020 677
trumpplague 676
alm 676
honorrbg 676
governorwhitmer 675
voteprolife 674
waleg 674
lauraloomer 674
ethics 673
tangibles 673
mikepencefly 673
lausdvotes 672
persia 672
votelove 672
trumpincitesviolence 672
stopaliyev 672
gunsensecandidate 671
games 671
masen 671
supremecourtconfirmation 671
lovesickgirls 671
justiceforall 670
madeinamerica 670
uspsisessential 670
freedoom 670
records 669
whistleblowermovement 669
trumplive 669
covid19vic 669
inclusion 669
fintech 669
uni 669
youtuber 668
auxilioparavenezuela 668
disabilityrights 667
fridaysforfuture 667
bidensriots 667
openamerica 667
cleanenergy 667
target 667
rockthevotenovember3rd 667
christiansagainsttrump 666
türkey 666
le79inter 666
deathsantis 665
oregonfires 665
投票 665
constipatedcongress 665
suleymansoylu 665
rejecttrumpism 664
ussen 664
chriswallacethehack 664
nuitaméricaine 664
inthistogether 663
anyonebuttrump2020 663
bettertogether 663
ittakesallofus 663
الانتخابات_الامريكية 663
job 662
votegreen2020 662
crazynancy 662
antifascist 662
neo 662
womenvote 662
stoperdogan 662
followall 661
retweeetplease 661
patriotic 661
bullshit 661
bidencrimefamilly 661
dontvotetwice 661
bidenharris2020torestorehonoranddecency 660
nicekickspsa 659
polloftheday 659
teacher 659
uspol 659
voteredremovealldemocrats 659
demokratie 659
trumpgarantiadelibertad 659
renewableenergy 658
translivesmatter 658
voteblueyourlifedependsonit 657
ppe 657
creepy 657
doctors 657
nc11 657
keephopealive 657
generalstrike 657
ks 657
cina 657
trumpisadisgrace 656
sundayfutures 656
movies 655
wipolitics 655
azpol 655
electionsamericaines 655
socialists 654
chicasvox_v 654
stopazerbaijaniaggression 654
whereisthemoneycatherine 653
electionnightonrt 653
liban 652
godbless 652
forgodandcountry 652
aamirkhan 652
2020electionthoughts 652
hazardpay 651
epsteindidntkillhimself 651
dismissflynncase 651
justicemustbeserved 651
justfknvote 650
brokeasspresident 650
nationalblackvoterday 650
lilpump 650
undecidedvoter 649
coleg 649
italia 649
endtrumpshate 649
roberttrump 649
4novembre 649
fortworth 648
riotsarentprotests 648
demcastoh 648
prop24 648
conspiracy 647
bunkerboytrump 647
doyourpart 647
atlantic 647
facealinfo 647
weallbleedred 647
txpolitics 647
stake 647
drewcomments 647
americastrongerwithbiden 646
nativevote2020 645
angelamerkel 645
firesusan 645
200kdead 645
nomoreyears 644
phonykamala 644
environmentaljustice 644
choice 644
voteunited 644
clubshayshay 644
resigntrump 643
thebigguy 643
phonebank 642
disgusting 642
trumppride 642
untrump_usa 642
trumpmask 642
2ottobre 642
votenc 641
trumpcantrideabike 641
stoned 641
rock 641
twitler 641
blackish 641
stayinlinenomatterwhat 641
dropitoff 640
electionyear 640
straykids 640
trumpshitshow 640
helpotherstovote 640
تبلیغ 640
collusion 639
unions 639
satan 639
nocomplacency 639
grandrapids 639
moelection 639
uniswap 639
coronavirusoutbreak 638
votepa 638
blmmarxistterrorists 638
wuhan 638
neverbidenharris 638
speakupvotebiden 638
thegopiscorrupt 638
11alive 637
therealdonaldtrump 637
charactermatters 637
equalrights 637
b1 637
durhamreport 637
incompetent 636
fitn 636
graham 636
feminist 636
qualifiedimmunity 636
dijonkizzee 636
timeforanewresident 636
factsoverfeelings 636
votesforwomen 635
republicosfortrump 635
johnlewisrip 635
farmmurders 635
tuesdaymotivations 635
ftse 634
ossoff 634
blmantifaterroristthugs 634
wakeupusa 634
instagood 634
gopknew 633
pavotes 633
trumpvirusdeathtoll225k 633
anime 632
maricopacounty 631
russianbounty 630
rachelmaddow 630
wallofmoms 630
newsnight 630
picoftheday 630
wv 629
promatthepolls 629
chrisfarrell 629
covid19usa 628
speakerpelosi 628
whitmer 628
edchat 628
gopvotersuppression 628
eeuudecide2020 628
plomo19 628
registervoters 628
1for50 627
catsontwitter 627
stand 627
2days 627
hollandfortrump 627
amreading 626
republic 626
amlo 626
ma 626
il14 626
georgiavoters 626
ico 626
demcastmt 625
nc09 625
cowardinchief 625
psychology 625
disarmelections 625
trumpkillsseniors 624
gretchenwhitmer 624
attack 624
kidlit 624
バイデン 624
michiganfortrump 624
wisconsin2020 624
trumpinspiresterrorism 624
ジョー・バイデン 624
bidencare 623
disgraceful 623
tx07 623
compol 623
fartingcrickets 623
charlotte 622
crisis 622
selfdefense 621
poweredxpeople 621
weareprolife 621
bidenisapedo 620
s 620
il 620
freestyle 620
vaelections2020 620
bluefuture 620
wednesdaysenatebluewave 620
danielprude 619
gravitas 619
criminaljusticereform 619
demonrats 619
childtrafficking 619
sc01 619
postmastergeneral 619
communismkills 618
queens 618
mailthevotefl 618
aftvotes 618
saturdaymood 618
trumpszombiearmy 617
voteeveryrepublicanout 617
elderabuse 617
redkingdom 617
abrahamlincoln 617
pencewonthedebate 617
اتحاد 617
imwithjoe 616
backtobluepa 616
supportsmallbusiness 616
rusia 616
pulseghana 616
mittromney 615
disability 615
savenavidafkari 615
yfi 615
uselectiononwion 615
jexit 614
txpol 614
seattleprotests 613
romney 613
crazyuncledonald 613
haveyouforgotten 613
3days 613
putinspuppy 612
trump2020landslidevictorybaby 612
cubs 612
culp2020 612
freepalestine 612
superjunior 612
bolsonaroorgulhodobrasil 612
duluth 612
claudiaconway 612
bbmas 612
voteforamericaselfie 612
lastword 611
insurrectionact 611
anthonyfauci 611
endtrumpschaos 611
nonbinary 611
thrusdaymorning 611
fitness 610
senator 610
トランプ大統領 610
nevergiveup 609
inners 609
boom 609
party 608
chumpsfortrump 608
votethewayyouseeit 608
politician 607
allin 606
cnews 606
redtsunami2020 606
byerudy 606
votesafely 606
electionedge 606
jorgensencohen 606
colorrevolution 605
hrc 605
ftrump 605
princewilliam 605
rvat 605
hawkinswalker2020 605
newsmax 605
plan 605
cubalibre 605
aapisherose 605
trumpisafascist 604
for 604
cocainedon 604
marvel 604
italiansfortrump 604
sandimas 604
savetheplanet 603
1776commission 603
americandream 602
reagan 602
3novembre 602
mielection 602
coronavirususa 601
rva 601
strike 601
motorcycles 601
rampagerantz 601
fridayfeelings 601
feelthebreast 601
criminals 600
dosomething 600
civicengagement 600
medicine 600
proud 600
cheat 600
papol 600
lindseygrahamhascovid 600
jfkjr 599
bayern 599
russianhoax 599
morpheus 599
bidenforpresident2020 598
nothingcanstopwhatiscoming 598
ukrainian 598
satanic 598
flushot 598
thriller 598
endbadgoveranceinnigeria 598
republicancongress 598
notkarensstickers 597
iranianssupporttrump 597
भारत 597
flyonmikepence 597
2020mama 597
payattention 596
trumplovesourmilitary 596
votekentucky 596
indigenouspeoplesday 596
los3delahabana 596
kevinmccarthy 595
racistjoebiden 595
chinazi 595
winner 595
opendebate 595
greatamericancomeback 595
dyanmite 595
alelection 595
foxnewssunday 594
trumpnobelpeaceprize 594
scandal 594
pmmodi 594
eth 594
mana 594
votemia 594
putinpuppet 593
oms 593
work 593
flag 593
garypeters 592
thehill 592
focus 592
pulseelections 592
bourrages 592
muslims 591
democracy2020 591
trudeaumustgo 591
dotherightthing 591
trumpdoesntcareaboutyou 591
walkthevote 591
taxfraud 591
richardspencer 591
不正選挙 591
golf 590
moscowmitchmctraitor 590
トランプ 590
washingtonstate 590
جو_بايدن 590
remotelearning 590
turncaliforniared 589
svpol 589
blackvoters 588
warzone 588
takethewhback 588
vault 588
chiefskingdom 587
stupid 587
presidency 587
womenempowerment 587
essentialworkers 587
melaniahateschristmas 587
voteathome 586
followme 586
ohiofortrump 585
convention 585
fearmongering 585
جاویدشاه 585
nolibertarianunder1k 584
climatevoter 584
getoutspoken 584
covidcoverup 584
ga01 584
historybooks 584
omahatrumprallydisaster 584
gitmo 583
divorcetrump 582
firetrudeau 582
byejoni 582
bideniscorrupt 582
thegreatrace 582
ptsd 581
africanamericans 580
neverbidenortrump 580
fx 580
md 580
rightwing 580
register2vote2020 580
rezapahlaviisourshah 580
surpriseattack 580
manufacturing 579
espana 579
huawei 579
parisagreement 579
nuevayork 579
kisstheground 579
conman 578
cardinals 578
transisbeautiful 578
pos 577
americanpeople 577
californiansfortrump 577
hungry 577
stronger 576
foxbusiness 576
maxwell 576
joementia 576
noamchomsky 576
cobbcounty 576
markzuckerberg 575
throwbackthursday 575
white 575
swingstates2020 575
us2020 574
writerslift 574
joniernst 574
pr51st 574
va07 574
firefighters 573
periscope 573
hodgetwins 573
アメリカ大統領選挙 573
tron 573
stem 572
mj 572
nevervotedemocratagain 572
trumppresident 572
againsttrump 572
blaseball 572
getwellsoon 572
appleevent 571
wokeaf 571
stimuluschecks 571
h1b 571
tunein 571
justiceforcannon 571
envideo 571
sadhguruhindi 571
we 570
impeachmenthoax 570
followback 570
covid911 570
imisstypewriters 570
malarkeybus 570
revtn 569
coward 569
gh 569
redwhiteandblue 569
market 569
vacancy 569
डोनाल्डट्रंप 569
bidenearpiece 569
abdsecim 569
housing 568
zoom 568
endthisnightmare 568
rnchaos 568
acnh 568
thetrumpvirus 568
votenyc 568
unbelievable 567
fuckthegop 567
mayorpete 567
getinvolved 567
michaelmoore 567
howblessedwellbe 567
howblessedwevebeen 567
votedearly 567
gafa 566
wuhancoronavirus 566
quotidien 566
court 566
omar 566
listentobernie 566
girlswhocode 566
trumpdeathtoll220k 566
votebold 566
9oct 566
rioters 565
wearetn 565
yes 565
tesla 565
thankshunter 565
wolf_democrats 565
journalists 564
bookboost 564
1stamendment 564
votebluetohealourcountry 564
votedownballot 563
cmonman 563
peopleoverpolitics 563
voting2020 563
democratie 562
healthcareforall 562
blexit2020 562
obamainphilly 562
ilcolle 562
fdpeleccionesusa2020 562
ethereum 561
dumpsterfire 561
hackers 561
georgewbush 561
soulofthenation 561
bidenukrainescandal 561
peacefultransferofpower 561
maizebaronofsugoi 561
canichangemyvote 561
marchforward2020 561
votebluetosavetheplanet 560
berniebros 560
memesdaily 560
whatsnext 560
catsforbiden 560
ibelievethatwewillwin 560
debatecnn 560
cyrus_l 559
blackrepublican 559
memphis 559
in 559
nicaragualibre 559
6days 559
governor 558
joeandkamala 558
pma 558
thisisnotover 558
netherlands 557
cac40 557
masque 557
voteblueupanddownballot 557
electronicmusic 557
5oct 557
iowapoll 557
fakedebates 556
worldpeace 556
morons 556
cannabiscommunity 556
scottsdale 556
desperatedonnie 556
chilesupportstrump 556
papolitics 556
donaldtrumpisawhitesupremacist 556
bethechange4usa 555
swfl 555
trendingnow 555
wildlife 555
osamabinladen 555
voterainwater2020 555
laugh 555
womeninpolitics 555
ondodecides2020 555
westwingreunion 555
faucifraud 554
moms 554
clintonfoundation 554
confirmamyconeybarrettnow 554
blackjoy 553
truthbomb 553
ohiostate 553
votetheredout 553
suburbs 553
failure 553
go 553
susanrice 553
outforbiden 553
tuesdaymood 553
azpolitics 552
wonder 552
aurn 552
results 552
usa2020ftv 552
mtnsim 552
twitchstreamer 551
dubnation 551
educateyourself 550
maskupamerica 550
dictatorship 550
ps 550
nomorebullshit 550
scifi 550
debat 550
thefraudisstrongwiththisone 550
praying 550
pcas 550
chriswallaceisajoke 550
askingforafriend 549
disney 549
allhandsondeck 549
gifts 549
creepytrump 549
va05 549
ری_استارت 549
electionnovena 549
wisdems 548
yourvote2020 548
saturday 548
christopherwray 548
dissent 548
pjnet 547
communists 547
delusional 547
thetrailblazingwoman 547
legal 546
redstate 546
karma2020 546
honorherwish 546
millions 546
kushner 545
madeinusa 545
privacy 544
nosocialism 544
womeninstem 544
freeassange 544
hacking 544
bfmtv 544
sfelectionready 544
ind 544
clueless 543
scienceknows 543
opioid 543
saynotosocialmediabill 543
moron 542
gaza 542
omg 542
good 542
bloggingcommunity 542
bobulinsky 542
fb 541
2016election 541
sharpeway 541
proudboysstandby 541
rgv 541
amymcgrathky 541
拜登 541
gpa 541
voteinnumberstoobigtomanipulate 540
local 540
wa 540
melaniatrumptapes 540
opinión 539
biharelection2020 539
rocknroll 539
electiondefenders 539
trumprallypa 539
lekkimassacre 539
bb22 538
hiphoped 538
artistontwitter 538
protectyourvote 538
puertoricansfortrump 537
international 537
kayburley 537
bigpharma 537
closingargument 537
voterednov3rd 537
votehealth2020 537
dataviz 537
got7 537
dontfwithmyvote 537
bitmojimaddow 536
truthoverlies 535
trumpdoesnotcareaboutyou 535
tweet 535
bidenisbest 535
blackownedbusiness 535
climatejustice 535
contempt 535
voteyourvoice 535
swingstate2020 535
authoritarianism 534
middleclass 534
trumptrains 534
electionhub 534
manhattan 534
irish 534
wsjwhatsnow 534
triggersnapback 534
warren 533
themighty200 533
ada 533
rpf 533
dontgambleontrump 533
factoresdepoder 533
voteblueendgop 532
familiesbelongtogether 532
campaigns 532
citizens 532
bidenrally 532
新中国联邦 532
ridenwithbidenandharris2020 532
dnc2020convention 532
venezolanosconbiden 532
537votes 532
thanksgiving 532
screamhere 532
values 531
presidente 531
1termtrump 531
voterinfo 531
suckers 531
americastrongerwithbidenharris 531
peacedeal 530
facemasks 530
verzuz 530
speakout 530
registeredandready 530
lesleystahl 530
bidenfamily 530
brockthevote 530
鞘師里保 530
cosproject 530
russianrepublicans 529
firetrumpinnovember 529
minsk 529
podcasting 529
trackyourballot 529
moscowhunter 529
कोरोना 529
sleepy 528
gratitude 528
americanelection 528
bluesenate 528
handmade 528
zdf 528
mufc 527
insubordinate 527
parade 526
kindle 526
wahl 526
vtpoli 526
poland 526
civilwar2 526
imagine 526
otd 526
letthepeopledecide 526
subscribe 525
registered 525
kanyeconjob 525
raleigh 525
mt 525
joyfightwin 525
ok 525
gulliblewhitemaletrumpvoters 525
il06 524
np 524
ニキ 524
censorship2020 524
animalcruelty 524
kidsforbiden 524
strongertogether2020 523
copsfortrump 523
governance 523
oregonvotes 523
votebluedownballottoo 523
harrisonford 523
individual1 522
thedrum 522
transparency 522
presidentdonaldtrump 522
leader 522
legalizecannabis 522
thestormiscoming 522
trumpforpresident 522
letyourvoicebeheard 522
progressivesforbiden 522
conspiracytheories 521
democratsaredomesticterrorists 521
stimulusbill 521
fop4trump 521
getwellsoonmrpresident 521
liesafterlies 520
stopthehate 520
ks02 520
qanonworldwide 520
viviremosyvenceremos 520
rescueamerica 520
newrelease 520
makeitcountoh 520
oasinus 520
gopmustgo 519
trumpdictatorship 519
animalrights 519
voteforrbg 519
success 518
politicalmemes 518
russiancollusion 518
photooftheday 518
quoteoftheday 518
changeyourvote 518
icc4israel 518
trump2020maga 518
justsaynotoantifajoe 518
school 517
based 517
zemmour 517
gauche 517
ovelections 516
trumpknewamericansdied 516
pelosiblowout 516
pedophilia 516
stateofinspiration 516
refusaltodenounce 516
trumpthevictim 516
covidsuperspreader 516
harriswonthedebate 516
elijahcummingsisapatriot 516
gotrumpreeleito 516
trumpdeathcult 515
graphicdesign 515
dow 515
laredo 515
xi 515
moroninchief 515
voteforward 515
whatajoke 515
trumpwarroom 515
tagyourfriends 515
caresact 515
viktorshokin 515
growth 514
iphone 514
powerthepolls 514
undocumented 514
crookedtrump 514
gift 514
whereistrump 514
omahanebraska 514
earth 513
persist 513
marxists 513
tngop 513
911remembered 513
weloveourpresident 513
global 512
hunterbidensemails 512
iiot 512
houvote 512
virtualdebate 512
happybirthdaykamala 512
debatedecisivo 512
democrats2020 511
nastywomen 511
川普 511
fakechristian 510
seattleriots 510
evicted 510
snowflakerepellent 510
votejamesinmichigan 510
usaf 509
physics 509
braindead 509
nasw 509
trumpisawhitesupremacist 509
jamaica 509
greatreset 509
nbctownhall 509
scotusconfirmation 509
fallback 509
yourvoice 508
gapolitics 508
everydayiselectionday 508
competition 507
beach 507
stream 507
fakemedia 507
stupidbastards 507
icantbreathe 506
eisenhower 506
usnavy 506
bleach 506
micdrop 506
elf 506
savetheaca 506
voteourlivesdependonit 506
dlike 506
uptrennd 506
death 505
lationoaméricapatriotacontrump2020 505
joevoters 505
buckscounty 504
sedition 504
joebidenisapedo 504
russians 504
outnumbered 504
gunviolence 504
medicare4all 504
math 504
donlemon 504
drainingtheswamp 504
xrp 504
polesfortrump 504
godisgood 504
bountygateaintgoingaway 503
wewin 503
positivevibes 503
jonotjoe 502
johncornyn 502
movie 502
trumpwillgetworse 502
mma 502
trumps4eva 502
ivotedforjoebiden 502
somosmibr 502
votaconmigo 501
southflorida 501
immigrant 501
popularvote 501
2020poll 501
bs 501
kamalawonthedebate 501
mogov 500
press 500
space 500
treasonoustrump 499
ff 499
mangoneforcongress 499
sp500 498
flipscblue 498
trusttrump 498
captainamerica 498
racistjoe 498
justiceforgeorgefloyd 498
nevada2020 498
hindus 498
freerittenhouse 498
thoughtoftheday 498
remember 497
fossilfuels 497
vacuna 497
rolandmartinunfiltered 497
usavaalit 497
jenerationalchange 497
fortnite 496
biharwithnda 496
joeandthehoe 495
indigenous 495
tinakaggia 495
pence2020 495
savannahguthrie 495
sencorygardner 495
supportbiafra 495
savage 494
thankyoupresidenttrump 494
goodnews 494
ctpolitics 494
strength 494
truckersfortrump 494
murdererinchief 493
fed 493
parents 493
ca39 493
godblesstrump 493
غدار_اور_نمک_حرام_نوازشریف 493
senchuckgrassley 493
fbpe 492
bidensucks 492
quebec 492
sale 492
democratssuck 492
leavenodoubt 492
voteyourazoff 492
honorherhonor 492
stayathome 491
powerful 491
tedwheeler 491
steelers 491
voterrights 491
billsmafia 491
tx25 491
nvew2020 491
trumptienecovid 491
everyonehateslindsey 491
birdsoftwitter 491
together 490
poc 490
savelives 490
chicagoscanner 490
tx02 490
votereddownballot 490
bedminster 490
ebay 489
teamjaime 489
votedem 489
covid19uk 489
gopcomplicit 489
willyoushutup 489
joepayshistaxes 489
impeachedtrump 488
montreal 488
joke 488
mystery 488
peaceandlove 488
antarctica 488
workingclass 488
sistemapetroinmobiliario 488
uselectionday 488
ronjohnson 487
votebluebymail2020 487
criminalinchief 487
americanpresident 487
npo 487
tnussenate 487
youaintblackbiden 487
tre45son 487
raiusa2020 487
opalocka 487
politicstoday 486
sheswithus 486
liberalprivilege 486
cavotes 486
podcastrecommendations 486
denvervotes 486
corruptbiden 486
author 486
kentuckyvoters 486
yeson2 486
westwingspecial 486
mattgaetz 485
xbox 485
a 485
throwback 485
lawsuit 485
twelvemoreyears 485
epsteinfiles 485
funfact 485
takeblackthevote 485
eleccioneseeuul6 485
potustrump 484
ivote 484
timber 484
pasionxcuba 484
yoga 484
voteeveryoneofthemout 484
ranklisafirst 484
milehighmornings 484
godblessusa 484
sf 483
worldsuicidepreventionday 483
nation 483
nocontest 483
pmqs 483
berniestayhome 483
yourvotecountsnc 482
pentagon 482
votesmart 482
cognitive 482
fl1 482
manofthemoment 482
debatedogs 482
defundpp 482
proudamerican 481
johnjames 481
popefrancis 481
アメリカ大統領選 481
laptopgate 481
lititz 481
latinos4trump 480
gopcoverup 480
pedogate2020 480
bidenrepublicans 479
presidentialelections 479
amazing 479
savetheworld 479
españa 479
thedemocrats 479
parenting 479
rsbn 479
smallstreamer 479
waronamerica 478
thisguyisadisaster 478
catholicsforbiden 478
senategop 478
vakeelsaab 478
nigelfarage 478
blmrioters 478
trumpchina 478
votaprovida 478
princesscomplicit 478
apartheid 477
clintons 477
thevillages 477
countallvotes 477
blackvoterday 477
qatar 476
fires 476
qarmy 476
orangemanbad 476
votebidentosavelives 475
venezolanos 475
twitterstorians 475
era 475
nomailinballots 475
freehongkong 475
antiracistforever 475
pentágono 475
donaldtrumptaxes 475
findyourthing 474
whistleblower 474
ny21 474
fire 474
nobelprizetrump 474
nazis 474
messi 474
flyeaglesfly 474
deals 474
barrontrump 474
h1bvisa 474
ovttds 474
trumplost 474
endswat 474
godfirst 473
farms 473
finishthewall 473
va01 473
vietnam 473
readytovote 473
worldsuicidepreventionday2020 473
votefordecency 473
cuomokilledgrandma 473
wrongtrump 473
justsayin 472
salvini 472
michiganders 472
trump2020tosaveamemerica 472
targeted 472
logodesign 472
madeonfiverr 472
reclaimingmytime 472
americains 472
trumplandside 472
voteblue4ourchildren 471
voteoutalldemocrats 471
gavinnewsom 471
reiders 471
guinee 471
fuckbiden 471
trust 471
portlandmoms 471
عينك_على_العالم 471
q13fox 471
vote_blue 471
vote_now 471
mugclubanniversary 471
rapisttrump 470
lieafterlie 470
employment 470
youmatter 470
etatsunis2020 470
nintendoswitch 470
cultofdeath 470
poutine 469
the 469
takeoutthetrash 469
az05 469
unityoverdivision 469
fiverrgigs 469
getwelltrump 469
cornynchaos 469
countrymusic 468
newworldorder 468
killary 468
wikileaks 468
méxico 468
presidents 468
annewill 468
demforce 467
joy 467
voteyes 467
voteohio 467
liberalssuck 467
usconstitution 467
onlytrump 467
prison 466
demokraten 466
कॉल_1950 466
ab5 466
folklore 466
fears 466
pollwatchers 466
consequencesfortrump 466
210kdeadamericans 466
grifterbarbie 466
oracle 465
prop22 465
action 465
wedeservebetter 465
신원호 465
shinwonho 465
suburbanwomenforbiden 465
crazyuncletrump 465
uribelibre 465
กรุงเทพธุรกิจ 465
vote4allbluewomen 464
takebackthesenate 464
dragonenergy 464
sputnikupdates 464
marketwatch 464
cloudcomputing 464
burakhocaileseçim 464
austria 463
giants 463
sdny 463
israeli 463
hydroxycholoroquine 463
c19 463
strongwomen 463
trumprallies 463
judicialwatch 463
bluelivesmatters 463
turesistencia 463
judgejanine 463
กรุงเทพธุรกิจออนไลน์ 463
firechriswallace 463
serbia 462
wnba 462
newspaper 462
shameonyou 462
bidenhasaplan 462
seeyouatthepolls 462
fightforfreedom 462
serverless 462
fourmoreyearsfortrump 462
americamatters 461
lincolnprojecteffect 461
obiden 461
votingpolls 461
dollar 461
game 461
noconfirmationbeforeinauguration 461
kashmir 461
latrobe 461
proudtobeanamerican 460
inperson 460
ufo 460
kindnessmatters 460
nope 460
latinamerica 460
republicansformjhegar 460
trumphoax 460
walkingdead 460
lindasarsour 460
wilmington 459
defundthebbc 459
terror 459
staystrong 459
westandwithtrump 459
unamerican 459
politicalcartoons 459
electionpoll 459
votewithlove 459
proudboy 459
mindfulness 459
operationnodoorsleftbehind 459
khaligraphjones 459
trumppresser 458
moneylaundering 458
h1n1 458
heroes 458
debt 458
currentmood 458
sustainability 457
endtrumpswaronamerica 457
hatespeech 457
priorities 457
uspsprotests 457
gamers 457
susanbanthony 457
followfriday 457
breonnataylorwasmurdered 457
iphone12 456
votelocal 456
christ 456
米大統領選 456
votelikeyourrightsdependonit 456
saveourkids 456
ice 455
assange 455
inequality 455
rustbelt 455
donjr 455
radicalleftdemocrats 455
doctorwho 455
himself 455
pledgeofallegiance 455
riseandresist 455
inelection 455
bidenfailed47years 454
americadecide 454
countrybeforeparty 454
ruthless 454
tump2020 454
participateindemocracy 454
riphermancain 454
kamalainfl 454
arson 453
spanish 453
byebyetrump 453
onlineclass 453
gobiden 453
thestorm 453
de 452
silver 452
usmilitary 452
defeatjoniernst 452
fifa21 452
米大統領選挙 452
dearamerica 452
presale 452
teamjoetalks 452
wiredup 452
unitywins 452
pauvreté 452
eagles 451
sheeple 451
latina 451
trumphasnocredibility 451
reality 451
panic 451
ninjacrew 451
freethevote 451
uspostalservice 451
mselex 451
الانتخابات_الاميركيه 451
voteforamymcgrath 450
comment 450
puppies 450
antisemitic 450
whereisthelove 450
bigguy 450
section230 450
nurses 450
idissent 450
sigmagammarho 450
unbornmatter 450
soulmurder 450
deaths 449
joeknows 449
canceldemocrats 449
hospital 449
questions 449
dontlookaway 449
tamed 449
huma 449
mutebutton 449
amymcgrathforky 449
weneedtotalk 449
votekobach 449
netde 448
pedophile 448
liberalmedia 448
collegefootball 448
brennan 448
bradparscale 448
epicfail 448
bigbrother 448
togetherwerise 448
water 448
cher 448
presidentcoronavirus 448
nagornokarabakh 448
ahmaudarbery 448
khou 448
trumpisourpresident 448
respectourvets 447
thanks 447
sputniksrbija 447
whattoexpect2020 447
nursesforbidenharris 447
أميركا 447
xhitler 447
justiceginsburg 447
wwjd 446
peoplepower 446
blogger 446
republicansvirus 446
voteredtoendthisnightmare 446
neverkamala 446
cornyn 446
ebook 446
joeblow 446
oldish 446
phillyriots 446
prediction 445
all 445
dubai 445
investment 445
citizenship 445
türkiye 445
regimechange4iran 445
noscotusvote 445
acbforscotus 445
weloveyoupresidenttrump 445
getwellmrpresident 445
ethiopia 444
womenvoters 444
bayarea 444
democratscheat 444
broadway 444
taxationistheft 444
fairfax 444
poet 444
safetyfirst 443
marchforourlives 443
nbaboycott 443
bananarepublic 443
sayyes2puertorico 443
charity 443
bidens 443
ipl 443
byetrump 443
boycottisrael 443
2oct 443
covidvaccine 442
winwithjustice 442
endorsement 442
writers 442
haiti 442
expectus 442
dearmichigan 442
trumpsvirus 441
antimask 441
trumpscovidcoverup 441
joetrojanbiden 441
huntergate 441
enquetes 441
fillthevacancynow 441
bidenscivilrightslies 441
getregistered 440
ohiovotes 440
tnelection 440
aapi2020 440
ridiculous 440
jairbolsonaro 440
trumpbeatcovid 440
ut 440
violenttrump 440
highriskcovid19 439
pretendpresident 439
trumptreason 439
wearebetterthanthis 439
갓세븐 439
protectvoters50plus 438
trumporamerica 438
covid19pandemic 438
devil 438
labordayweekend 438
russiandisinformation 438
mikeespy 438
usstrong 438
pollingplace 438
nomoredebates 438
notahoax 437
awesome 437
desperation 437
wwgiwga 437
gamer 437
webinar 437
fullspeedahead 437
taxevasion 437
python 437
ev 437
oprahwinfrey 437
justintrudeau 436
theatlantic 436
bipoc 436
justicedefiessystemicracism 436
bully 436
gogreen 436
holidays 436
galeg 436
congratulations 436
breyonnataylor 436
voterfruad 436
tweets4trump 436
designer 435
knowledgeispower 435
shopsmall 435
trudeauworstpm 435
weed 435
backtowork 435
fakemelania 435
vota2020 435
august27 435
alsenate 435
waronwomen 434
trumpcrimes 434
tampabay 434
murder 434
childabuse 434
europa 434
wheresjoe 434
madison 434
trumpwillwin 434
intervenciónmilitarextranjera 434
dcprotest 434
debatedrinkinggame 434
educate 433
gfa 433
picturebooks 433
wiright 433
nativeamerican 433
vote4trump 433
senators 433
worlds2020 433
ga07 433
censure 433
ajstarthere 433
daylightsavings 433
thefly2020 433
bidenscognitivedecline 432
depression 432
puppet 432
slavery 432
crazy 432
turnfloridablue 432
cops 432
2020vote 432
松岡充 432
eleventhree4rbg 432
natlvoterregday 432
dejoymustgo 431
irandeal 431
puremichigan 431
dailymail 431
voterepublicansout 431
nfltwitter 431
pizza 431
boat 431
covididiot 431
hindu 431
nevadavotes 431
rochester 430
usopen 430
europeanunion 430
votebydesign 430
wearethestorm 430
turnoregonred 430
wiunion 430
endhumantrafficking 430
horribleharris 430
pnp 430
answerthecall 430
darkwinter 430
trumpwondebate 430
stopannexation 430
jerrywayne 430
29sep 430
joebidenisnotwell 429
trustednewssource 429
watchingkeystates 429
elizabethwarren 429
fisker 429
sel 429
latinamericanssupporttrump2020 429
blackthevote 429
siswajagasiswa 429
narcotiranía 429
thenewarabelectionlive 429
unhinged 428
mattgaetzisatool 428
writein 428
byefelicia 428
covid45 428
giftideas 428
evnews 428
weneed2vote 428
thesimpsons 428
pedowood 428
businesstravel 428
stopsusan 428
postofficesabotage 428
illegal 427
flipmnsenate 427
somostodosricardosalles 427
jokes 427
trumpcrimesagainsthumanity 426
holdtexas 426
peoplesparty 426
coronavaccine 426
votedemout 426
labordayweekend2020 426
battlegroundstatenews 426
trumpwinsbattlegroundstates2020 426
blacks4trump 426
ronaldreagan 426
lincoln 426
corgicrew 426
finaldebate 426
confirmamy 426
trumplied210kdied 426
mendoza4az 426
trumprecession 425
basketball 425
micropoetry 425
smackdown 425
votebluetosavetheworld 425
himym 425
candidates 424
devinnunes 424
irgc 424
safe 424
spaceforce 424
trumpismypresident 424
prop15 424
streaming 424
begone 424
togetherwecan 424
defendamoschile 424
weloveyoumrpresident 424
allvotesmatter 423
scotussham 423
takeback2020 423
mdelection 423
95minutesintrumpsamerica 423
trumpisamoron 422
trumpgate 422
blacklivesmetter 422
statehood 422
tedcruzhasnoballs 422
earthquake 422
paperback 422
editorial 422
wien 422
cartoons 422
flattenthecurve 422
azfortrump 422
trumprallync 422
cult 421
lapd 421
city 421
afd 421
voteamerican 421
shesepuede 421
nomasbloqueo 421
la26 421
shutdowntrump 421
tinylivesatstake 421
democracymatters 420
heelsup 420
président 420
unitetheblue 420
systemicracismbs 420
armylife 420
taxtherich 419
satanism 419
airforceone 419
girlboss 419
digitalmarketingtools 419
americanmurder 419
tx13 419
joeknowshow 419
onetermtrump 418
urbannaxals 418
comeyhearing 418
darkmoney 417
infrastructure 417
gospel 417
crooked 417
abolishprisons 417
rudyfooliani 417
votingbymail 417
mybodymychoice 417
endsarsimmediately 417
hidalgocounty 417
prayermarch2020 417
magagang 416
votelikeits2012 416
wielection 416
alllivesmatters 416
sexualharassment 416
canadian 416
arizona2020 416
studentsfortrump 416
supportourtroops 415
mentalhealthmatters 415
diariolibre 415
nastywomenvote 415
bytedance 415
hindusfortrump 415
putinsgopconvention 415
believeinamerica 415
datascientist 415
demcastal 415
scotland 414
trumplandslidevictory 414
blackamerica 414
foxnewssucks 414
socrates 414
twitchtv 414
custom 414
wa08 414
explode 414
trumpprojection 414
wehavejaggertheyhavekidrock 414
sarkaruvaaripaata 414
非声優出演でオススメできるアニ 414
stayfocused 413
presidementia 413
demsarecorrupt 413
trumpkillsflorida 413
positive 413
votefraud 413
momsfortrump 413
bidenbuildsbackbetter 413
الولايات_المتحدة 413
browardcounty 413
plausibledeniability 413
gates 412
borderobserver 412
childrenincages 412
workers 412
socialismocomunista 412
lansing 412
forecast 412
bronx 412
yallqaeda 412
electionday20 412
economia 411
scrantonvsparkave 411
expandthecourts 411
wecandothis 411
mexicorepublicano 411
ramshouse 411
trumpcantkeepitup 411
trumpvirusdeathtoll186k 411
gopgottago 411
votelindseyout 410
makeamericasaneagain 410
warnock 410
bahrein 410
siliconvalley 410
trumpcaravan 410
somiami 410
noon16 410
votebidenharrisbyalandslide 410
primerdebate 410
focus14 409
greed 409
viruscorona 409
sonkodrama 409
klustermenteri 409
เลือกตั้งสหรัฐฯ2020 409
humpisland 409
loukachenko 408
speech 408
chandler 408
antiracism 408
conspiracy_theory 408
thankyoutrump 408
everyvotein 408
thestandardpop 408
recount2020 408
infowars 407
amd09vault 407
trumpterrorists 407
restinpower 407
markkellyforsenate 407
jointheresistancetaskforce 407
mnvotes 407
myvotect 407
donaldtrumpisruiningourcountry 406
bobanderic 406
amd09threads 406
flashbackfriday 406
post 406
adderall 406
msnbcsucks 406
legend 406
marthamcsally 406
rstats 406
boatsfortrump 406
2octubre 406
menterikptsilaletakjawatan 406
magamorons 405
yeswekam 405
jewexit 405
disneyplus 405
fighttovote 405
americansfortrump 405
finepeoplehoax 405
exerciseyourright 405
politicianspuncavirus 405
in05 404
4bid3n 404
voteyourway 404
viruschino 404
bideniswinning 404
trump45 404
apgov 404
kamala2020 404
bidenwired 404
trumpdoesntcareaboutu 404
rakyatjagarakyat 404
ganatrumpganavenezuela 404
cubansforbiden 403
turnpablue 403
honesty 403
veteransaffairs 403
blmburnlootmurder 403
sorosfundedriots 403
انگلیسی‌ها 403
voteharrison 403
winwithblackwomen 403
انتخابات_الرئاسة_الأمريكية 403
sanctionazerbaijan 403
plastusie 403
pandasoftwitter 402
comic 402
linkinbio 402
bluedowntheballot 402
hawaiivotes 402
makecaliforniaredagain 402
producer 402
houseofrepresentatives 402
dogsofinstagram 402
pencewon 402
tussaud 402
jesussaves 401
christiansforbiden 401
holocaust 401
istandwithtrump 401
distancelearning 401
oilandgas 401
trumplovesamerica 401
cincinnati 401
libs 401
fallontonight 401
joebidenjob 401
timscott 401
ruraldemocrats 401
itsourtime 401
persconferentie 401
scam 400
masksdontwork 400
nonpartisan 400
english 400
internacionales 400
painting 400
ne 400
cheeto45 400
buzztotheballot 400
lr 399
mutetrump 399
labor 399
bethevote 399
trusttheplan 399
diversityandinclusion 399
johnlegend 399
russie 399
trumpssheep 399
newsupdate 398
trumpisajoke 398
superman 398
werespectvets 398
voteabsentee 398
میلیونها 398
amyconeybarret 398
genelecsl 398
trumpstepfordwife 398
amerikakiest 398
presie 398
thesource 397
روس‌ها 397
adoptadem 397
democracynyc 397
brettkavanaugh 397
reno 397
stockstowatch 397
justgovote 397
bluedownballot 397
iraniansfortrump 397
standbackandstandby 397
chloroquine 397
expandthesquad 397
wevote 396
sen 396
exgop 396
prayers 396
gestapotrump 396
mtsos 396
academictwitter 396
τραμπ 396
artwork 396
jimjordan 396
thattruckingpolitician 396
stoptheleft 396
maui 396
nunesforcongress 396
americandelusion 396
openupamerica 395
traffic 395
wweraw 395
texasteamup 395
bidenpedophile 395
wałek 395
flavionacadeia 395
dumptrumperdinck 394
ignitethevote 394
deathofdemocracy 394
omegapsiphi 394
obamagateisreal 394
laws 394
ca22 394
signsitsover 394
soul 393
bidenhiden 393
fuckantifa 393
jefferyepstein 393
womenrisingfordemocracy 393
makeitcountohio 393
boricuasfortrump 393
speakup4kids 393
santos 393
fridaysforfreedom 393
46reasonswhy 392
wellness 392
makehistory 392
flashback 392
trumpthebestpresident 392
750dollardon 392
debatepr 392
ri 392
mipol 392
sidehustle 392
loveislandusa 391
taxpayer 391
nationalguard 391
iwpol 391
tgif 391
manipulation 390
iuic 390
explorepage 390
corruptbidenfamily 390
pencesfly 390
crackheadhunter 390
alpol 390
galege 390
dejoymustresign 390
votebluetouniteamerica 390
handdeliverballots 390
kselection 390
gotrumpgo2020 390
battlegroundaz 389
protecttaxpayers 389
talkradio 389
trumplovesourveterans 389
cookcounty 389
hsgovchat 389
teamklacik 389
eugreendeal 388
sexism 388
interview 388
lawandordernow 388
asu 388
didyouknow 388
fuckblm 388
clintonemails 388
myvotematters 388
civ225 388
democrates 388
decencymatters 388
trumptydumpty 388
voteinpersoninnumberstoobigtorig 388
votethemintooblivion 388
galegis 388
atlantichoax 388
firstresponders 387
insanity 387
great 387
sos 387
injustice 387
roevswade 387
simple 387
trumphatesseniors 387
ak 387
gethimout 387
chicasvox 387
tamirrice 387
thechoicepbs 387
trumpdebatedisaster 387
voteonce 386
leaders 386
dobbs 386
openschoolssafely 386
fakedebate 386
kansascity 386
canpoli 386
riotsandlooting 386
citizen 386
avengers 386
nevadaforbiden 386
trumpstaxes 386
positivevibesonly 386
liberalsareweak 385
universalhealthcare 385
ne02 385
stopexecutionsiniran 385
style 385
rapist 385
covidisreal 385
true 385
tarrantcounty 385
sociopath 385
trumpjr 385
meltdown 385
scienceisreal 384
freedomofexpression 384
wakeuppeople 384
jeffbezos 384
downballotprogressives 384
happybirthday 384
lyft 384
thefutureisfemale 384
phillylove 384
autism 384
dexamethasone 384
b1gvote 384
srilankaelections2020 384
followamymcgrath 384
trumpisweak 383
tag 383
inspire 383
filsdepangolin 383
ccpliedpeopledied 383
demcastor 383
militia 383
gotrumpgo 383
trumpdestroysdemocracy 383
censura 383
greenenter 383
txsenatedebate 383
demcastnv 383
sweden 382
pr 382
irony 382
trekthevote 382
globolixo 382
iconsstreamingparty 382
early 381
nevertrumper 381
mnpol 381
ottawa 381
flu 381
indianamericans 381
masksoffamerica 381
refugees 381
madamvicepresident 381
website 381
iranregimechange 381
trumppence2020landslide 381
onlinejobs 381
honortruthhonorruth 381
rbypolls 381
குருவாசகம் 381
veteransforbidenharris 380
sarscov2 380
blackwomenlead 380
warrior 380
votelikeamom 380
xboxseriesx 380
blackpanther 380
racialequality 380
prophecy 380
youngvoters 380
amycoathangerbarrett 380
paforbiden 380
nbcboycott 380
indigenouspeoplesday2020 380
classroom 380
sarcasm 379
factchecking 379
nbanaespn 379
technews 379
turnout 379
mascarilla 379
branding 379
biharelection 379
society 379
kailasavotes 379
georgiavoter 379
essay 379
idleg 379
schittscreek 379
unsilentmajority 379
middleeastpeacedeal 378
ivanka2024 378
treasure 378
specialreport 378
therising 378
intelligence 378
meidastouch 378
confinement 378
votingissacred 378
gujarat 378
telemundo 378
advertising 377
ericgarner 377
navidafkari 377
vaisforvoters 377
民主党候補ジョー・バイデンがアメリカ大統領になったらヤバイこれだけの理由 377
mypillowguy 377
vegornonveg 377
harryandmeghan 377
standby 377
singasolinanohaycomida 377
dcision20 376
plandemichoax 376
ignorance 376
stayhealthy 376
musicvideo 376
itsyourright 376
listentothescientists 376
realitywinner 376
imrankhan 376
kenyabarris 376
privilege 375
medical 375
biddenharris 375
bts_dynamite 375
lci 375
usafacts 375
halloweencostume 375
iranianfortrump 375
fechadocombolsonaro 375
animalwelfare 375
crimeminister 375
roidrage 375
brokeahontas 375
splashdown 375
october1st 375
scotusamyconeybarrett 375
misogyny 374
turquie 374
nawalny 374
tennesseans 374
thetruthaboutivanka 374
voteforahmaud 374
tagafriend 374
75days 374
stellaimmanuel 374
trustscience 373
trumppressbriefing 373
changemymind 373
photo 373
british 373
turnitred 373
digital 373
khiveforbiden 373
muellerreport 372
doublestandards 372
letsgojoe 372
hurricane 372
courage 372
recovery 372
veep 372
positivethoughts 372
agenda21 372
prohibition 372
china_is_terrorist 372
elvira2020 372
outofthecar2020 372
fcpom 372
schoolofchoice 372
ppc 371
democratslie 371
dax 371
laizquierdadeamérica 371
milestaylor 371
qotd 371
eyesontheprize 371
weekend 371
sgrho 371
dotard 370
buzz4congress 370
cubanos 370
invest 370
shiva4senate 370
elezioni 370
billboard 370
criticalracetheory 370
fascistgop 370
xenophobia 370
bolsonaroate2026 370
amycovidbarrett 370
tx10 370
demcastks 370
nypol 370
youcandoit 370
democraticconvention2020 370
keepamericaslapstick 370
insurance 369
racistgop 369
blacklivesmaga 369
1619project 369
italie 369
doctor 369
herstory 369
badass 369
nicolemalliotakis 369
ransomware 369
hirejoan 369
estadosunidosdecide 369
jencorps 369
jimcarrey 368
musician 368
iranians_hate_pmoi_rezapahlavi 368
analysis 368
crimebill 368
noh8 368
ld17 368
supportmusic 368
jinek 368
weavingcommunity 368
dreamers 368
whyourvotecantwait 368
elect 368
code 368
votesc 368
diademuertos 368
disavows 368
trumpiscorrupt 367
civicsmatters 367
teleprompterjoe 367
rasmussen 367
or 367
onelove 367
tuckfrump 367
buenjueves 367
erie 367
electoralvotes 367
savescotus 367
sharethispost 367
うんこちんちん総選挙 367
うんこちんちん大統領 367
コロコロ 367
trumpgopgenocide 366
corruptmedia 366
fortmyers 366
texansforbiden 366
tx06 366
ourrevolution 366
memototrump 366
brexit2020 366
voteblueforrbg 366
uselectionsonzee 366
donsnextcon 365
socialism2020 365
federal 365
therevolutionwillbedigitized 365
fascists 365
pets 365
bidenrioters 365
days 365
womenshealth 365
twintowers 365
tthomasfortune 365
wealth 365
boycottgoodyear 365
noticiastelemundo 365
terrorismeislamiste 365
thepeopleshouse 364
stupidity 364
beto 364
democratsaredestoyingamerica 364
cuties 364
uk4trump 364
politik 364
dwts 364
asiansfortrump 364
freedomofreligion 364
uyghurs 364
emails 364
eleições2020 364
caresist 364
moscowmitchtraitor 364
denvershooting 364
supernatural 364
rona 364
swingleft2020 364
winonefortheginsburg 364
lincolnleaks 363
blmterroristthugs 363
stopvoterfraud 363
londonfortrump 363
mitchmcconell 363
email 363
happydaysreunion 363
outtrump 363
voteyourvalues 363
sosvenezuela 363
covidbriefing 363
jayandsilentbob 363
cheers 363
happybirthdaydorathy 363
coronaoutbreak 362
voteforourfuture 362
citycouncil 362
chavismo 362
openlettertorepublicans 362
brucespringsteen 362
babieslivesmatter 362
dontgiveup 362
republicansdontcare 362
changemyvote 362
usbw2020 362
dreamer 362
chucktodd 362
eleicoesamericanas 362
trumpcoronavirus 362
halloweenathome 362
bidenharriscare 362
trumpvirusdeathtoll203k 362
johnbolton 361
scottmorrison 361
destroy 361
sunrise 361
transrightsarehumanrights 361
march 361
gtfoh 361
doublestandard 361
prayfortrumps 361
merch 361
suvotoyque 361
weak 360
coal 360
rioting 360
espagne 360
postal 360
drainthedeepstateswamp 360
makeamericasafeagain 360
ایران 360
rapper 360
coverup 360
diadelosmuertos 360
ut04 360
trash 359
lindseygrahamhasnoballs 359
takeaction 359
nos 359
freekylerittennhouse 359
judges 359
triggernation 359
bethewave 359
packingthecourt 359
goldrush 359
abc15 359
unemployed 358
breakfree 358
bias 358
charliehebdo 358
ticktocktrump 358
seriously 358
edm 358
bidentrump 358
polesfortrump2020 358
sgrhovote 358
dmk 358
trumpresign 357
poets 357
trump4moreyears 357
apparel 357
blogging 357
diplomatie 357
ablanari 357
sealteam6 357
drconley 357
sanclemente 357
voterrolls 357
oct4 357
watterswords 357
nhsen 356
firedup 356
r4today 356
liveunited 356
lukashenko 356
valeg 356
fdr 356
lbgtq 356
fakecases_498a_dv_125_307_354_376_377 356
crimebybharatkilaxmi 356
loomer 356
debatefly 356
gasping 356
roçaafazenda 356
stolen 355
waronyouth 355
fascismishere 355
makeavotingplan 355
forextrading 355
weareone 355
protesters 355
goredstatebystate 355
blackowned 355
pleasesavethesechildren 355
lasen 355
geonews 355
conscience 354
mayor 354
retweeetme 354
uswahl20 354
typography 354
beinformed 354
unitedkingdom 354
11thhour 354
gmb 354
asuu 354
freetovoteabsenteeva 354
jointheresistance 354
votematters 354
openureyes 354
amerikaanseverkiezingen 354
presssec 353
switzerland 353
warondrugs 353
dingydonald 353
isaidwhatisaid 353
religiousfreedom 353
sufism_awakening 353
badthingshappeninphiladelphia 353
religions 353
wednesdaywakeups 353
trumprallynevada 352
gofundme 352
protect 352
antifafires 352
families 352
biased 352
vote4change 352
nocomradesunder1k 352
blackhistorymonth 352
decentralization 352
sharpiegate 352
trumpisdangerous 352
lead 352
familyseparation 352
trumpwonthedebate 352
malcolmx 352
kcvotes 352
voteracisttrumpout 352
intrumpsamerica 352
withjoewecan 352
dontmailyourballot 352
guineevote 352
shopping 351
nonprofit 351
malliotakissupportsthenypd 351
trumpsupportsthepolice 351
sman17surabaya 351
ubsdeteksi2k14 351
why 351
seniorsforbiden 351
femtech 351
spnvotes 351
trickortreat 351
lifteveryvote 351
tyler 351
trumpkillspuertorico 351
hezbubba 351
nhelection 351
fmi 350
mssen 350
suns 350
explore 350
makecaliforniagreatagain 350
alert 350
freshcares 350
renewables 350
superspreaders 350
dkpol 350
spnfamily 350
kingcountyvotes 350
teamjoel 350
twitchaffiliate 349
historic 349
personwomanmancameratv 349
conservativememes 349
vote411 349
deletefacebook 349
accessibility 349
disabilities 349
fairmaps 349
connect 349
jackdorsey 349
wtp523 349
lisaforme 349
tanzania 348
yankees 348
murica 348
philosophy 348
thefutureisvoting 348
lizzo 348
endpolicebrutalityinnigeranow 348
nzpolitics 348
trumpcovidcatastrophe 348
keepcounting 348
almanacgiveaway 348
unga 347
blacksfortrump2020 347
fairelections 347
onpoli 347
states 347
trumpfamily 347
spreaderinchief 347
plandemia 347
عمران_خان_قاسم_کے_خواب_سنو 347
letsbebetter 347
azt 347
abrahamaccord 346
wtpfl 346
racismmustfall 346
saveusa 346
shutdown 346
quidproquojoe 346
wahlkampf 346
naturalgas 346
arnews 346
awareness 346
emilyinparis 346
loveoverhate 345
waronveterans 345
hispanos 345
homeless 345
goodvsevil 345
trumpviruscoverup 345
james 345
michaeljackson 345
flagstaff 345
forreal 345
joebideniscorrupt 345
magastrong 345
stopthespread 345
hst 345
calexit 345
covid19india 345
despacitojoe 344
hoodies 344
beatexasvoter 344
freehawaii 344
nomarxistsocialism 344
myanmar 344
staterep 344
illuminati 344
men 344
trumpeconomy 344
poems 344
newbook 344
dailykos 344
netflex 344
myvotingstory 344
nationalcatday 344
blackamericans 343
walkaway2020 343
philadelphiariots 343
harrisburg 343
scary 343
novotebymail 343
latinasforbiden 343
broward 343
géorgie 343
bluecollarlife 343
shin 343
votelikeablackwoman 342
andrewcuomo 342
more 342
demand 342
bears 342
amazonprime 342
quarantinelife 342
nitishkumar 342
ca34 342
aka1908 342
marcorubio 342
pop 342
blackexcellence 342
bolsonaroorgulhaobrasil 342
dmv 342
crosstalk 342
proact 342
debatte 342
𝐁𝐢𝐝𝐞𝐧𝐇𝐚𝐫𝐫𝐢𝐬𝟐𝟎𝟐𝟎 342
2ekim 342
trumprallytampa 342
abclegalcovers 342
ศึกชิงผู้นำสหรัฐฯ2020 342
25thamendmentbeforewealldie 341
saturdaynightlive 341
demoncrats 341
loseeverythingwithtrump 341
ibex35 341
make_iran_great_again 341
lmao 341
allblacklivesmatter 341
all50states 341
ard 341
petridishposse 341
obamaeulogy 341
thebeat 340
nc08 340
ppp 340
spotnews 340
stophumantrafficking 340
hk 340
battleground 340
motivationmonday 340
floridaearlyvoting 340
boycottnbctownhall 340
afazenda 340
nadlerneedstogo 340
votehimoutvotehimout 340
collectible 339
wewantjoe 339
realtina40 339
wisconsinfortrump 339
gadems 339
maga2o2o 339
boogaloo 339
hayquejoderse 339
roc 339
californie 339
akst 339
votedemsout2020 339
lauraingraham 338
wonderwoman 338
vaccin 338
exclusive 338
dianarigg 338
asia 338
política 338
2020generalelection 338
drshiva 338
نظرسنجی 338
mjhegar4senate 338
nafta 337
brainwashed 337
survey 337
diamondbacks 337
benedictdonald 337
votespa 337
snowflake 337
jerseyshore 337
ittlive 337
naples 337
buygoya 337
talibanfortrump 337
votekamala 337
wewillnc 337
makeitablowout 337
coronapandemic 336
orangemangood 336
bewokevote 336
chinatown 336
celebrity 336
flexyourvote 336
gunrights 336
protrump 336
ruto 336
cnnisfakenews 336
whateverittakes 336
insulin4all 336
moretocome 336
pollswrongagain 336
mtelection 336
convenceme 336
gym 335
freepress 335
thewhitehouse 335
question 335
uselectionswithmc 335
savethepostalservice 335
somoscuba 335
explosion 335
politicallyreactive 335
manchesterarena 335
oursocialsecurity 335
sciencetwitter 334
goldmansachs 334
statiuniti 334
rakyatmerdeka 334
remember2016 334
verkiezingen 334
americathebeautiful 334
plandemic2020 334
dailytrumptip 334
turnthepage 334
ateez 334
seanconley 334
take 334
humanwork 334
licra 334
tg93 334
waronmiddleclass 333
hr 333
flipthetxhouse 333
snapchat 333
millenials 333
nesara 333
rmcoid 333
herewego 333
nba2k21 333
mdpolitics 333
latinxvote 333
sfelections 333
preach 333
spx 333
bidenpledgesallegiancetous 333
bidenharrisbuildsbackbetter 333
bousnidstars2020 333
ilcollegio 333
fuckchina 332
september 332
tx2020 332
drugs 332
mailfraud 332
oprah 332
seahawks 332
wynonnaearp 332
tunein2intune 332
rolandgarros 332
hiphopawards 332
البيت_الأبيض 332
thegame93 332
satchat 331
lemonde 331
lancaster 331
womenshistory 331
voteatthebox 331
dementiadon 331
corporatecornyn 331
philehr 331
biasedmedia 331
milesguo 331
legalterrorism 331
helpmemynation 331
sketch 331
civility 331
foodstamps 331
coronatime 331
kcamexico 331
thevoicebrasil 331
nolibertariansunder1k 330
castyourvote 330
beer 330
democratas 330
writerscommunity 330
flipthe5th 330
williebrown 330
trainwreck 330
armes 330
azerbaycan 330
winter 330
shirts 330
amishfortrump 330
dreamvoter 330
trumpreeleito 330
warontheworld 329
peacetalks 329
spreadtheword 329
trumpgolfsamericansdie 329
baseball 329
chrisevans 329
ftse100 329
operationlegend 329
streamer 329
bolsonarotemrazao 329
bcelxn2020 329
globalisten 329
strongerthanever 329
nft 329
bluewavecoming 329
everythingmatters 329
californiared 328
burnlootmurder 328
indians 328
racial 328
apocalypse2020 328
covidhoax2020 328
d20 328
medias 328
repent 328
guineevote2020 328
kamalaharrismvp 328
icon 328
dicatortrump 328
greta 328
strengthnotfear 328
fuckyoukeepcounting 328
neveranothertrump 327
vawa 327
marktheballot 327
nonfiction 327
whitesupremacistinchief 327
bonus 327
texasvote 327
earlyvotingtexas 327
trumpcarparade 327
corruptjoe 327
promisedelivered 327
ny01 326
trumpforpresident2020 326
op1 326
votebluetexas 326
harrystyles 326
educationmatters 326
sagaftravotes 326
selfie 326
predictions 326
hgtv 326
redoctober 326
itseasy 326
3to3 326
morphthevote 326
quiktake 325
bluemaga 325
endthemisery 325
blmterrrorists 325
basement 325
tump 325
irán 325
donaldjtrumpjr 325
cthulhu2020 325
palmbeach 325
tqphpoll 325
timetravel 325
volatility 325
proudboysusa 325
karmaisabitch 325
simi 325
debatenaband 325
beholdisrael 325
documentary 324
santamonica 324
truestory 324
nominee 324
daylightsavingtime 324
ruthsentus 324
insiders 324
wallaceforcongress 324
fairfaxcounty 324
tvduell 324
raceforamerica 324
trend 323
blacklivesmattters 323
makethemcryagain 323
legalizemarijuana 323
راه_نوید_ادامه_دارد 323
cambridgeanalytica 323
standunited 323
facism 323
womenssuffrage 323
rjm 323
nypolitics 323
adoptmetradings 323
traitorgop 322
buyblack 322
winred 322
dyk 322
pressrelease 322
idabwells 322
singer 322
letmypeoplevote 322
redvelvet 322
resistersisters 322
imonehundredpercentsurethat 322
lid 322
bigtechelectioninterference 322
catholicchurch 322
polandstandswithusa 322
beau 322
armeniabrokeceasefire 322
provisionalballot 322
identitypolitics 321
desperate 321
breakingnewsnow 321
queer 321
digitaltransformation 321
seçim 321
washinton 321
230kdeadamericans 321
votemarkkelly 321
mipolitics 321
trumpknewandidnothing 321
tap 321
bountiesforkillingustroops 320
trump2032 320
stopvotersuppression 320
m200 320
startchangeri 320
peacefulprotesters 320
boris 320
theworldiswatching 320
maroc 320
solar 320
stickers 320
golden 320
nh02 320
maskeauf 320
tees 320
mythology 320
nbcistrumpsaccomplice 320
impotusamericanus 320
retirerisch 320
snowflakes 319
economist 319
lancasterpa 319
humanrightsviolations 319
thinkforyourself 319
ceo 319
journalist 319
wakeupkentucky 319
nuffsaid 319
holdtrumpaccountable 318
idiocracy 318
hilarious 318
lrem 318
ccp_is_terrorist 318
nuclear 318
i 318
montcopa 318
myvotecounts 318
android 318
criminalnegligence 318
lindseyispositive 318
signthebill 318
pensylvanie 318
flipsenateblue 317
voteredtosavenj 317
cornpop 317
buildthatwall 317
referendum 317
plus1 317
beruthless 317
f24 317
aliens 317
nuttynancy 317
urduvoa 317
ترامب_بايدن 317
vienne 317
coronavirusvaccine 316
warondisabled 316
rape 316
karensgonewild 316
trumpsuperspreaderevent 316
satanist 316
jameswoods 316
latinas 316
bebetter 316
kimkardashian 316
republicanos 316
trumpcovidfails 316
pl399nao 316
yourvote 316
lebron 316
electionsus 316
embarrassment 316
bullyinchief 316
gnews 316
patience 316
billieeilish 316
americanfirst 315
fox10phoenix 315
basementjoe 315
mustwatch 315
babygate 315
fakeoutrage 315
tx23 315
veyvota 315
melaniaknew 315
childrens 315
nifty 315
tuesdaytip 315
trumpsgestapo 315
armyselcaday 315
girlfriendsforkamala 315
rbandme 314
scottatlas 314
fauxnews 314
pedrosanchez 314
real 314
streetart 314
purge 314
falsaoposición 314
régimenchavista 314
htown 314
asl 314
slayerpete 314
yallavote 314
4yearsmore 314
kaybedecekler 314
penceisacoward 314
savesocialsecurity 313
greece 313
communistchina 313
feelthebern 313
sundevels 313
homelessness 313
کرونا 313
tropache 313
theboys 313
electionamericaine 313
clima 313
spn 313
qasimdreamsaboutpmik 313
perproom 313
corettascottking 313
αμερικανικες_εκλογες 313
morningjob 313
atencion 312
videogames 312
boss 312
dumbass 312
usavalg 312
drilling 312
txlabor2020 312
voteprochoice 312
trump2020bestpresidentever 312
heretostay 312
dads 311
fortlauderdale 311
retirement 311
keepfighting 311
fentybeauty 311
shiftyschiff 311
herdimmunityismassmurder 311
justlikethat 311
ludemedia 311
obamaday 311
whereistheriver 311
nixon 310
lovetrump 310
reidout 310
fromthecenter 310
cowboys 310
disgrace 310
haha 310
cryptocurrencies 310
bidenspeech 310
bluewavefestival2020 310
blackwomenvote 310
themaskedsinger 310
presidentjoe 310
imafan 310
scientists 309
mnuchin 309
lincolnlatinos 309
cool 309
dead 309
jailtrump 309
رستاخیز_ملی_با_پهلوی 309
jacindaardern 309
humour 309
ncgov 309
libertarians 309
truthslingers 309
liverpool 309
biafra 309
nolovenotacos 309
campusvoteproject 309
thecountry 309
gasolinaparaelpueblo 309
dallascowboys 308
nationofimmigrants 308
nativeamericans 308
uyghurslivesmatter 308
ansa 308
powertothepolls 308
rinos 308
endthegop 308
voto2020 308
shutup 308
latinosconbidenyharris 308
yffp 308
lockdown2uk 308
pavote 307
maskmandate 307
patriotsawakened 307
antifablmterrorists 307
courts 307
palestinians 307
vet 307
october2020 307
trumpscorruptcircus 307
instamood 307
freetibet 307
ncgop 307
biggretch 307
lindseyhascovid 307
joshsabarra 307
imin 307
sputnikbreaking 307
trumpputin 306
bullying 306
grimreaper 306
ncboots 306
standupks 306
medicalmarijuana 306
meghan 306
shinzoabe 306
healing 306
egypt 306
indie 306
toddlerinchief 306
nomalarkey 306
autocracy 306
dukeofnetflix 306
sd 305
changeiscoming 305
insane 305
voterturnout 305
tulsigabbard 305
ga03 305
ilright 305
wine 305
electioncountdown 305
dsa 305
evm_vvpat 305
gohawks 305
lacounty 305
alphaphialpha 305
it 305
callofduty 305
addiction 305
muslimbrotherhood 305
remotejobs 305
el4tobate 305
vox 305
樹里咲穂 305
thegrill 305
dangerous 304
mrblackcat1069 304
keepthehouseblue 304
commie 304
openschools 304
trumptrash 304
filmtwitter 304
smallbusinesses 304
wescandal 304
senaterepublicans 304
donaldtrumpisyourpresident 304
elonmusk 304
stfvergonhanacional 304
protection 304
registerafriendday 304
murdermystery 304
facebookcensorship 304
forsale 304
indieauthor 304
voterguide 304
brandsworldcup 304
bbtvi 304
compromised 304
goals 303
elijahmcclain 303
ibelievetarareade 303
djia 303
realestateagent 303
criminaljustice 303
blackfolk 303
anarchists 303
kosovo 303
electoral 303
crimefiction 303
votewarnock 303
webcomics 303
socialstudies 303
nvotesearly 303
armenians 303
rocaafazenda 303
grahamnc 303
senaterace2020 303
uselectionresults2020 303
headlines 302
anti 302
aksen 302
voteproud 302
bhfyp 302
dealwithit 302
day 302
moats 302
pa2020 302
participate 302
abortionrights 302
ld12 302
debatecommission 302
gouvernement 302
eleccionesbolivia2020 302
usavaalit2020 302
rubioreport 302
trumpbiden2020 302
biblia 302
bobwoodwardtapes 301
openthedebates 301
vizcarra 301
academicchatter 301
agenda2030 301
sunset 301
volunteers 301
demandchange 301
summer 301
voteforjoebiden 301
publicationday 301
republicansliepeopledie 301
imvoting4bidenbecause 301
votepresidenttrump 301
positionstonight 301
robertbyrd 301
𝕋ℝ𝕌𝕄ℙ𝟚𝟘𝟚𝟘 301
reproductiverights 300
authoritarian 300
americadeservesbetter 300
stlouis 300
electioncommissionofindia 300
erievotes 300
txst 300
moscowmitchmustgo 300
mug 300
educators 300
editorialcartoon 300
armeniavsazerbaijan 300
trumpcanceledamerica 300
becausemiami 300
collectibles 299
eranow 299
breakingnow 299
usairforce 299
inittogether 299
millennial 299
slig4peace 299
votedotorg 299
beats 299
cheaters 299
briefwahl 299
teamjoesings 299
tonybakervo 299
sleepyjoecomunist 299
uhurubannms 299
martinsburg 299
ecuendorsed 299
newmexit 298
asianamerican 298
warning 298
with2friends 298
econtwitter 298
ml 298
jojo2020 298
buildingyourjamaica 298
godonaldgo 298
globalembarrassment 298
encuesta 298
puppielovers 298
conmandon 298
usindians 298
felizlunes 298
premionobeldelapaz 298
ricardoclaurepeñaloza 298
masksoff 297
pa10 297
mandalorian 297
democracia 297
dnd 297
harvard 297
cdu 297
ia04 297
presidentialpoll 297
rhop 297
erictrumpsukrainescandal 297
fightvotersuppression 297
bidenwins 297
indieauthors 297
gamedev 297
hurricanedelta 297
drugtests 297
fatfmustblacklistindia 297
seriouslywtf 297
treasonoustraitortrump 296
jcpoa 296
tariffs 296
testing 296
joeyb 296
cat5cavalry 296
mining 296
kimberlyguilfoyle 296
illegalaliens 296
frenchtech 296
trafficking 296
impeachpelosi 296
fl19 296
sabcnews 296
ایجادات_نوازشریف 296
bringonthedebates 296
nmelection 296
bidensupporters 295
fakechristians 295
embarrassing 295
browns 295
statenisland 295
trumpforamerica 295
bestseller 295
standwithtrump 295
globalism 295
obamagaate 295
trumptower 295
public 295
webcomic 295
gavotes 295
livotes 295
biggboss14 295
پيمان_نوین 295
dontloseyourvoice 295
fighton 295
hr9 295
wtp521 295
britain 294
trumpswaronusps 294
mamala 294
clt 294
rechazo 294
lisa 294
goldstarfamilies 294
flipthefifth 294
medialiteracy 294
supportia 294
childrenlit 294
bluehouse 294
cyberattack 294
votetn 294
mexicanlivesmatter 294
onthisday 294
togetheronclimate 294
fornow 294
hunting 293
ny19 293
votetostopfascism 293
awards 293
epic 293
assemble 293
rico 293
donaldtrumpsucks 293
unsilent 293
3n 293
justiceforjohnnydepp 293
rosegardenrevenge 293
rbgstrong 293
trumpunfit 292
ridingwithbiden 292
fantasyfootball 292
bidencampaign 292
attorneygeneral 292
podcasthq 292
pollwatcher 292
godwinsalways 292
tellthetruth 292
sondaggi 292
yesonprop24 292
deliberate 292
demforce2020 292
14days 292
levremembers 292
movingforwardact 292
hr2 292
aug23 292
antiracist 291
parkland 291
lyon 291
migov 291
investments 291
lawtwitter 291
texasdemocrats 291
fta 291
roblox 291
teampelosi 291
homophobia 291
votelikeamother 291
karabakh 291
ia03 291
nobodylikesme 291
cornynliedtexansdied 291
fbf 291
htownvotes 291
profecias 291
freespin 291
deelection 291
trumpkilledamericans 290
best 290
tweets 290
investor 290
jerryfalwelljr 290
bidenlandslide2020 290
qanda 290
holiday 290
savethebabies 290
malware 290
فلوريدا 290
dj 290
henderson 290
alexandriaocasiocortez 290
lilyledbetter 290
votemjhegarnov3 290
askamee 290
forforward 290
forthen 290
latestnews 289
reelection 289
trumpsuperspreaderrallies 289
sacksisolak 289
dcstatehood 289
un75 289
lifestyle 289
ourwayorthehighway 289
stopracism 289
censorshipisreal 289
votelikeourlivesdependonit 289
miamimiamimiami 289
1stdonoharm 289
rosegardensuperspreader 289
chinaustradewar 289
govegan 288
herodog 288
franceinfo 288
asian 288
admitpuertorico 288
trojanhorse 288
facisttrump 288
daughter 288
portlandoregon 288
draintheswamp2020 288
ballotdropoff 288
democracyisdelicious 288
trucks 288
pandemiclife 288
magahulk 288
michiganplot 288
orangeusdumbasseous 288
floridaprimary 288
disappointednephew 288
screamrealloud 288
50xfreespin 288
slotcasino 288
betlist 288
getthatmangone 287
elites 287
agentorange 287
virtual 287
fuckyourfeelings 287
joechina 287
antifas 287
strong 287
facetheclimateemergency 287
spooky 287
mnpolitics 287
bolnews 287
slate 287
socialismoesmiseria 287
covid17 287
nomorelies 286
justsaynotojoe 286
angelastantonking 286
sheepnomore 286
floridademocrats 286
landofthefree 286
voteeverytime 286
jobsreport 286
protectourchildren 286
resisterbrothers 286
alllivesmater 286
spookyseason 286
vr 286
turngeorgiablue 286
battlebornred 286
kailasa 286
michiganvotes 286
wheelbarrowmovement 286
imvotingforjoebiden 286
trumpisstillyourpresident 286
sniffandblow 286
eleccioneseeuu2020 286
electiondistraction 286
trumprally2020 285
tulsa 285
empoweringwomen 285
ut02 285
byebyebiden 285
votebidentosaveamerica2020 285
ruthsentme 285
electionmeddling 285
horrorfam 285
felizviernesatodos 285
paranormal 285
wewillvote4trump 285
farage 285
becomingamericafest 285
الإخبارية 285
bluelives 284
asshole 284
heart 284
horses 284
mizzou 284
agt 284
uber 284
ds 284
cotton 284
hurricanelaura 284
albertsays 284
allgoodpeople 284
readmorebooks 284
electionusa 284
세영 284
seyoung 284
biggestcrush 284
voteriders 284
ncaa 283
ib 283
chinesecommunistparty 283
fnc 283
democratriots 283
koronawirus 283
fuckingvote 283
votereducation 283
nohate 283
gocoogs 283
freddiegray 283
kamalalies 283
demanddecency 283
la03 283
thankful 283
hinduvotes 283
lastlaugh 283
iapol 283
trumplicans 283
ysterografa 283
delasoul 283
hobama 283
sinagua 283
sinfoniascelestiales 283
iaelection 283
spannend 283
joedespacito 282
fromtheleft 282
smallstreamersconnect 282
fuck 282
reddownticket 282
homedecor 282
workfromhome 282
pedophiles 282
rothschild 282
troops 282
turnazblue 282
iwlaw 282
capecoral 282
okc 282
tbthursday 282
willnotwaittovote 282
mostimportantelection 282
murdochbros 282
thegreatawaking 281
veteransformj 281
sharpie 281
failed 281
vfw 281
chinabiden 281
strokeahontas 281
justiceforbreonnatalyor 281
bb14 281
ballotfraud 281
bosagora 281
deadline 281
rfimatin 281
trumpquarantine 281
ag 281
october3rd 281
whatthehelldoyouhavetolose 281
eleicoeseua 281
letfreedomring 280
f1 280
packers 280
playstation5 280
ny24 280
madeinchina 280
mormons 280
malarkey 280
incompetence 280
itstime 280
healthinsurance 280
happiness 280
strategy 280
ericahireawoman 280
chapelhill 280
stevescully 280
weareabis 280
huracaneta 280
southpark 279
warcrimes 279
fromtheright 279
civicseducation 279
featured 279
keepamericasafe 279
elected 279
pollsters 279
blameblackmen 279
mme 279
shoutout 279
riseandvote 279
sexualabuse 279
trumpaccomplishments 279
hbcus 279
jail 279
newyorkpostfrontcover 279
fightersagainstsocialism 279
bts_be 279
presidentpelosi 279
atlanticstory 279
bobbyorr 279
ksl2020 279
النتيجة_النهائية 279
rudycolludy 278
yourvoteyourpower 278
plagiarism 278
cinema 278
bidenriot 278
factchat 278
covidparty 278
crazyuncledonnie 278
trumpgop 278
januaryriver 278
maskedsinger 278
betawards 278
33añosdeministerio 278
karens 277
operationwarpspeed 277
masa 277
brilliant 277
standtogether 277
navajonation 277
dividerinchief 277
sudan 277
communication 277
hiv 277
ccpvireus 277
gtv 277
hell 277
compton 277
bbmas2020 277
byedonald 277
tigray 277
culturesurge 277
acuerdodeparís 277
deliveryourballot 277
karmavirus 276
pumpkin 276
blackisking 276
bookworm 276
texasbackstheblue 276
nda 276
colliercounty 276
eleiçõesnoseua 276
46days 276
okelection 276
baybiden 276
georgiagop 276
romanticsuspense 276
executiveorders 275
trumpisevil 275
xitler 275
ferrari 275
presidentofpeace 275
floridaman 275
iranianslovetrump 275
blackandwhite 275
doit 275
electionrigging 275
hatecrime 275
axios 275
anarchyinnyc 275
nzelection2020 275
amydorris 275
rakitarakita 275
karenbass 275
racialequity 275
economyforeveryone 275
oneshot 275
doitforruth 275
teamtrumpontour 275
wearecomingforyourseats 275
bidenharriscare4u 275
electionnaturemarathon 275
climatearsonist 274
sarasota 274
babytrump 274
labor2020 274
okvotes 274
americansincanada 274
discrimination 274
supporters 274
goodreads 274
creative 274
dst1913 274
bebest4ever 274
spikethedebate 274
rich 274
poorboys 274
stevekbannon 274
taketheoath 274
trumpflags 274
harvesting 274
freefood 274
kaylamueller 274
kharabakhisazerbaijan 274
onedaymore 274
meelection 274
artists 273
makeitstop 273
benjaminnetanyahu 273
problemsolvers 273
votetoendthisnightmare 273
secondwave 273
opoyi 273
healthy 273
advocacy 273
tomorrow 273
terroristtrump 273
revolutionnow 273
velshi 273
gamblingtwitter 273
realtor 273
touchdown 273
قیام_سپید 273
animallivesmatter 273
johnroberts 273
voteredstraightred 273
lydiaforson 273
faithoverfear 272
bonds 272
bluestates 272
kennedy 272
gopbetrayedwomen 272
shsu 272
madeinlagos 272
sushantsinghrajput 272
buenosdiasatodos 272
greatesteconomyintheworld 272
oh10 272
exitpolls 272
salvarelalmahastadelultimohombre 272
turnthesenateblue 271
votelindseygrahamout 271
votebluesc 271
demexit2020 271
remove 271
deathpenalty 271
stock 271
blackamerican 271
createanotheramerica 271
factsnotfear 271
ar15 271
voteearlyny 271
ads 271
mydayinla 271
freeflynn 271
raiseyourvoice 271
snacks 271
scpolitics 271
capol 271
υστερογραφα 271
trumpdeadlysins 271
keepourguns 271
rnb 270
zillow 270
warriors 270
waterisland 270
watergate 270
recallnewsom 270
theoffice 270
mesa 270
luxury 270
staytuned 270
pospotus 270
deathcult 270
projectlincoln 270
texasvoters 270
dumpmitch 270
goptraitor 270
τουρκια 270
exerciseyourrighttovote 270
hayirlicumalar 270
voteoutdems 270
thegroup 270
nom 270
makeamericastunning 270
islamicterrorist 270
biggesttaxcuts 270
tradewar 269
takeamericaback 269
tatiana 269
voteouteverydemocrat 269
formula1 269
bretbaier 269
mi06 269
master 269
urgent 269
gop2020 269
ally 269
trunt 269
trumpwh 269
votebluetosavelives 269
votebidenharrislikeyourlifedependedonit 269
flipcaliforniared 269
itsmyvote 269
thailand 269
goodfriday 269
rakitarakitarakita 269
scvopro 269
getoutqndvote 269
worktobecontinued 269
stalemate 269
talibkweli 269
staceyabrams 268
firedonaldtrump 268
deepfakes 268
giuseppeconte 268
yeson208 268
nvleg 268
cnnmoneyinvest 268
diariolibreusa 268
lfgtx 268
jfkjrlives 268
naturephotography 268
edutwitter 268
elpasostrong 268
worldwide 268
masksonglovesoff 268
teamtillis 268
latelate 268
trumpistheswamp 267
trumpamerica 267
fiction 267
canadiansfortrump 267
recallsisolak 267
eelv 267
georgiagrit 267
amendment2 267
musica 267
electionhq 267
bluetexas 267
boratsubsequentmoviefilm 267
usatuvoz 267
stopsocialism 267
2020electionmap 267
tomilahren 267
trumpdeathwatch 267
justicebarrett 267
drugtest 266
environmental 266
banfracking 266
americangenocide 266
sport 266
panderingjoe 266
palestinian 266
tr45h 266
seo 266
dtla 266
lovenothate 266
hurricanezeta 266
defundcpd 266
electjustice 266
ca53 266
senjudiciary 266
polcan 266
michiganlovestrump 266
prensa 266
nonutnovember 266
milstreamingparty 266
ei 266
togetherky 265
voteforlife 265
podcaster 265
teachertwitter 265
jewelry 265
traviscounty 265
hoaxvirus 265
uspresidentialelections 265
votewfp 265
saveourstages 265
دونالد_ترامب 265
puppets 265
bozeman 265
participation 265
carparade 265
fauciortrump 265
takethevotenow 265
bethiphopawards2020 265
leaked 264
washhands 264
votedemocratsout 264
app 264
kungflu 264
cabal 264
civilunrest 264
meditation 264
corygardner 264
boise 264
amyconeybarrettisunfit 264
thetruthcommunity 264
gopackgo 264
هفت_آبان_در_خیابان 264
refusefascism 264
criminalcourt 264
harriettubman 264
raidernation 264
staypositive 264
bobthequarantineboyfriend 264
helpothersabout 264
mileg 264
เลือกตั้งสหรัฐฯ 264
turquía 264
prolifepresident 264
lassancionessonuncrimen 264
ministre 264
doppelmoral 264
vote4kentucky 264
replacerbg 264
trumpnotfitforoffice 263
demslie 263
wildfire 263
positivity 263
redfin 263
babylivesmatter 263
americanflag 263
genflynn 263
conservativegays 263
newyorkers 263
russianassets 263
nationalsecuritythreat 263
dontbecomplacent 263
cd06 263
nj04 263
onlineshopping 263
scicomm 263
tshirtdesign 263
earlyvoterfl 263
binance 263
prayersforpotus 263
dogseatingtacos 263
farmers4biden 263
anybodybuttrump2020 262
oregonisburning 262
virusfreevotingillinois 262
breakingnewz 262
expats 262
cognitivetest 262
sdvote 262
rice 262
trump2020votered 262
sexist 262
viralvideos 262
trumpjr2024 262
hysteria 262
reclaimamerica 262
saveourchilderen 262
cubanosfortrump 262
studentsvote 262
republicansarekillingus 262
theresagreenfield 262
coyotes 262
alexandriava 262
peaceforarmenians 262
exam 262
uspsslowdown 262
tuesdaythought 262
honestviews 262
lagos 262
sirte 262
jazznuggets 262
verystrange 262
aya_mamamoo 262
trumpisasociopath 261
christmascountdown 261
seniorcitizens 261
york 261
adoptdontshop 261
tyt 261
defunddemocrats 261
americast 261
makehistoryhere 261
leecounty 261
greater 261
age 261
patrioticparade 261
station19 261
conniechung 261
voteyote 261
voteforhim 261
ealyvote 261
cybercrime 260
prageru 260
independentvoter 260
mia4md 260
supportsmallstreamers 260
banirsports4navid 260
prosperity 260
holybible 260
mtgov 260
russianron 260
sheep 260
exchange 260
empower 260
trumpdemic 260
minecraft 260
highschoolfootball 260
fff 260
moscowmitchisnext 260
donaldtrumpin5words 260
fineart 260
sundayfunnies 260
votenoon1 260
disinfo 260
hawkinswalker 260
wonderatmidnight 260
pvv 260
sendingloveandlight 260
wevotetohonoryou 260
man 259
save 259
trumpconspiracy 259
trumptweets 259
tennis 259
onevoice 259
comingsoon 259
foscaoci 259
trump2020kag 259
thegreatreset 259
cotedivoire 259
thebachelorette 259
tibetlivesmatter 259
taiwanlivesmatter 259
honkonglivesmatter 259
mongolialivesmather 259
notoriousacb 259
chsnews 259
vaccinocovid 259
dictadura 259
mn05 259
socialista 259
lampardout 259
hoaxhicks 259
foxdebate 259
cleanwater 258
putinsbounties 258
cubans 258
patriotsfight 258
pedos 258
thatsmypresident 258
ww3 258
model 258
responsibility 258
hoosiers 258
magaboys 258
guidance 258
winteriscoming 258
demdownballot 258
thisweek 258
doitforrbg 258
sister 258
quokkasoftwitter 258
resignpelosi 258
angryjoe 258
trumphealthcareplan 258
nationalboyfriendday 258
november1st 258
salvinivergognati 258
waronlbtq 257
k12 257
endthefed 257
lied 257
trumpisacrybaby 257
israelbahrain 257
nys 257
trumpstaxreturns 257
dumb 257
freeupthemail 257
uscongress 257
bribery 257
analytics 257
indy 257
30seconds 257
endsarsprotests 257
sovranisti 257
phillyprotests 257
liartrump 256
trumpcon 256
gogetyourballsamerica 256
climatechangehoax 256
nvrd 256
virecard 256
madonna 256
cle 256
psychic 256
relax 256
kamalaisacop 256
weknowjoe 256
constitutional 256
washtimesoped 256
trumplostthedebate 256
light 256
pullup 256
バイク 256
itstartswithstates 256
donaldthedope 256
altonsterling 256
flyonpencehead 256
vicepresidentdebate 256
bidenharrisfollowsscience 256
votehorror 256
scientificamerican 255
novemberelection 255
electionintegrity2020 255
indianapolis 255
felizdomingo 255
axiosonhbo 255
neverforgetbenghazi 255
megantheestallion 255
maskitorcasket 255
sanctions 255
madhyapradesh 255
gospursgo 255
brand 255
bigmike 255
quran 255
greenbay 255
ivotedbiden 255
votearly 255
blacktechtwitter 255
truthmaverick 255
ban2401 255
istandwithwv 255
wearetennessee 255
thankyouelectionheroes 255
saveamericawearamask 255
trumptrucks 255
peacemakerpresident 254
collins 254
sisterhood 254
teambidenharris2020 254
newsalert 254
castro 254
mikebloomberg 254
qanonarmy 254
diplomacy 254
yeson1nv 254
justsayno 254
registration 254
act 254
passs386 254
broadband 254
mjhegarforsenate 254
votewa 254
tx31 254
trumprevealed 254
우리의_천리방_찬아_생일축하해 254
elsamajimbo 254
natsec4biden 254
noalimperialismo 254
oct6 254
trumptaxreturn 254
indonesia 253
endvotersuppression 253
futures 253
hilaryclinton 253
ilovemypresident 253
goodfridayagreement 253
voteactlove 253
crimesagainstchildren 253
rahulgandhi 253
raleighnc 253
fairtaxnow 253
reform 253
morganfreeman 253
trumptilla 253
straightred 253
armenianvandalism 253
canadaworstpm 253
somosjauria 253
bluesouth 253
directan 253
aajnews 253
oct2 253
dumbdonald 252
turnncblue 252
donttreadonme 252
defendingdemocracy 252
godhelpus 252
question1 252
creepyunclejoe 252
false 252
booklover 252
forabolsonaro 252
rohingya 252
votoazul 252
traitorsofamerica 252
prop20 252
unique 252
ov1lgbtq 252
dorsey 252
sanmarcos 252
ipob 252
studentsdemandaction 252
kids2 252
trump60minutes 252
ucl 252
twats 252
eastmedisturkey 252
allvotenoplay 252
balmainarmy 252
आज_बदलेगा_बिहार 252
ovaloffice 251
deaf 251
nicolasmaduro 251
tallahassee 251
facebooklive 251
wallpaperwednesday 251
link 251
electoralreform 251
stupidisasstupiddoes 251
makeithappen 251
appledaily 251
pressfreedom 251
gobolsonaromundial 251
voteyourconscience 251
justvoted 251
duty 251
johnking 251
oct3 251
restiamoumani 251
lkaelections2020 251
balmain1945 251
hcqworks 250
videooftheday 250
blackmenvote 250
mom 250
supportlocal 250
healthequity 250
trumpvirusdeathtoll150k 250
oahu 250
legalize 250
kiddrica 250
wray 250
politicalscience 250
tonight 250
holycalamavote 250
ad68 250
republicanslie 250
clintoncrimesagainstchildren 250
clones 250
trumprecovery 250
rgbrevolution 250
vote4rbg 250
joesellinginfluence 250
portlandstrong 249
chriscuomo 249
sondage 249
liunaforbiden 249
bluehour 249
electiontransparency 249
twitchstreamers 249
pdxprotests 249
bejingbiden 249
confirmationhearing 249
cosplay 249
c4news 249
uil100 249
runningmate 249
fifthcolumn 249
weloveamerica 249
potuselectionpollz 249
lgm 249
mnpoll 249
kenoshaprotests 248
postcards 248
hadenough 248
questionoftheday 248
learning 248
thepeople 248
story 248
tx22 248
trumpfascism 248
ar 248
resistors 248
americafortrump 248
vs 248
américa 248
onecommunity 248
wahlen 248
ye 248
foodie 248
mcsally 248
voxextremanecesidad 248
itunes 248
presidentjoebiden 248
childrensrights 248
pressfreedompact 248
thunberg 248
theboystv 248
arelection 248
proudlynigerian 248
1stdebate 248
justiceacbwillnotrecuse 248
sep23 248
miracles 247
medien 247
investigation 247
crook 247
relief 247
reminder 247
votetosavedemocracy 247
noonewantsyourguns 247
thejagmeetsingh 247
taskforce4venezuela 247
felizsabado 247
notrump 247
corybooker 247
youwerewarned 247
amazonfinds 247
philandocastille 247
stephonclark 247
podiums 247
podiumgate 247
curated_by_bts 247
camaradabiden 247
geauxcajuns 247
thepresidentandthepeople 246
votehateout 246
ericswalwell 246
dallastexas 246
trumpcoup 246
folloforfolloback 246
pedophelia 246
earlyvotingnyc 246
worst 246
dont 246
ohpol 246
endsarsbrutality 246
trumpsuperspreaders 246
childcare 246
armeniaisoccupiercountry 246
again 246
mrrogers 246
msnbcdecision2020 246
djsbu 246
qag 246
bitruepredictions 246
votejamieharrison 245
puertoricans 245
votingmachines 245
orange 245
therealdonaldjtrump 245
airbus 245
socialismo 245
projection 245
alzheimers 245
nightmare 245
voteforfreedom 245
mainstream 245
controlfreak 245
backthebadge 245
greatawakeningworldwide 245
alternativefacts 245
demcastnm 245
paperballots 245
trumpwall 245
proyectotrump 245
defeatmitch 245
fantasy 245
doyoung 245
allroadsleadtoputin 245
pawankalyanbirthdaycdp 245
openschoolsnow 245
nxt 245
voteart 244
saveourplanet 244
nepotism 244
votelikeblackwomen 244
cyberattacks 244
vintage 244
spd 244
soldiers 244
useconomy 244
thedilleyshow 244
wevapewevote 244
nike 244
shakespeare 244
goodluck 244
bordersecurity 244
redstates 244
operation 244
fox4ad68 244
mnsen 244
recklessendangerment 244
الرياض 244
poetrycommunity 243
votescience 243
israeluaepeacedeal 243
putinsbitch 243
cue 243
legalization 243
comunismomata 243
report 243
norml 243
georgebush 243
avotelesspeopleisahopelesspeople 243
teamkentucky 243
cnnistrash 243
statistics 243
software 243
noonprop20 243
voteplanready 243
youthpower 243
fyi 243
democracyinaction 243
everyone 243
parisclimate 243
biblicalidiot 243
voterindia 243
pool 243
trump2020all50states 243
omarballotharvesting 243
sturgis2020 242
economiccrisis 242
trumpspeech 242
readytorally 242
twisters 242
sergiomattarella 242
rittenhouse 242
libertariantwitter 242
2adefenders 242
stopthebias 242
19that100 242
longcovid 242
shewillrise 242
antichrist 242
fannielouhamer 242
americansfirst 242
voteearlytn 242
thenewfedralstatofchina 242
algorithms 242
ruth 242
electioncommission 242
friyay 242
gbpusd 242
bidenharrisforabetterfuture 242
apa1906network 242
fresno 242
dougjones2020 242
sondages 242
constitutionalmoment 242
wings 242
hesback 242
vbm2020 242
thestonecoldtruth 242
joebidenwonthedebate 242
rainfishgraphics 241
trumpfail 241
50days 241
refugeeswelcome 241
faz 241
sick 241
paintourcountryred 241
independentvoters 241
dystopia 241
azvotes 241
voteflorida 241
deomocrat 241
prosecuteschiff 241
writerslife 241
9days 241
gameofthrones 241
readysetvote 241
welovepresidenttrump 241
learn 241
mailin 241
clarencethomas 241
opentheschools 241
trumpshirt 241
wearedonedying 241
debatenarecordnews 241
godmorningsaturday 241
voteforfishing 241
latinxheritagemonth 240
epa 240
votehimaway 240
israeluae 240
mib30 240
eat 240
uttarpradesh 240
lucifer 240
vote100 240
jobless 240
genderequality 240
latest 240
tarot 240
purplepowerfamily 240
jesus2020 240
saquenconclusiones 240
republicfightsback 240
tupac 240
christmas2020 240
wwedraft 240
constitutionday2020 240
wisconin 240
baroda 240
guinnessworldrecordflotillia 240
30julio 240
ritabrentcomedy 239
malignantnarcissist 239
disaster 239
tgdn 239
dogsfortrump 239
bill 239
americanexceptionalism 239
pollution 239
teamwallace 239
tuvotocuenta 239
tnhsfb 239
gunvote 239
run 239
information 239
takebackourcountry 239
protectourdemocracy 239
marchonwashington2020 239
va10 239
dumpthegop 239
votesf 239
alek2020 239
fairtax 239
hi 239
trends 239
swifties 239
marinesagainsttrump 239
votersuppressionintexas 239
nfac 239
happybirthdayivanka 239
everythingsfine 239
cwru 239
saynotothesocialmediabill 239
bbcbreakfast 238
worship 238
twentytwenty 238
wall 238
hollyweird 238
policeviolence 238
ad74 238
knowledge 238
landslide2020trump 238
azleg 238
ialegis 238
murdochroyalcommission 238
letsgowinthisthing 238
slc 238
savehealthcare 238
mtpolitics 238
navalny 238
wtoblue 238
endbadgovernmentinnigeria 238
elt 238
ondacivica 238
yacpoll 238
bidenforprison 237
ca45 237
gas 237
mcga 237
unmaskamerica 237
beyondleftandright 237
kcmo 237
assistenziale 237
cialtronidituttoilmondo 237
inerte 237
facist 237
worstpresidentinushistory 237
atheist 237
msmblinddeafmorallybereft 237
cltv 237
ab4 237
lenguajesinpalabras 237
hurried 237
indianamerican 236
racistbiden 236
your 236
insoumis 236
liberation 236
vacunas 236
jerusalemadancechallenge 236
democraten 236
witchhunt 236
blmmovement 236
friendship 236
voteearth 236
aew 236
realitycheck 236
votingissexy 236
unitednationshelp 236
ableism 236
chicasvox52 236
teachersday 236
ترامب_خليك_بالسرداب 236
pathetique 236
ivotedforjoe 236
democracyrising 236
coastguard 235
russianinterference 235
voteforalldems 235
trumpsvirusspreadingrallies 235
goya 235
expat 235
promo 235
besafeoutthere 235
newnormal 235
libertad 235
godspeed 235
presseclub 235
thetrumpyears 235
smtx 235
inspirational 235
démocrates 235
blackgirls 235
womenlead 235
cdanslair 235
amybarrett 235
buyamerican 235
nocomradeleftbehind 235
patriotismwins 235
populisti 235
dalitlivesmatter 235
realavnews 235
itvideo 235
corrupetedbiden 235
lawyers 234
university 234
votesuppression 234
mitchdeadonarrivalmcconnell 234
never 234
temperature 234
vicepresidentharris 234
voltaasaulas 234
tocomdamares 234
dirtydems 234
madeintheusa 234
operationflagdrop 234
ronnamcdaniel 234
jimmyfallon 234
mmj 234
columbusday 234
chicagoriots 234
voiceforpeace 234
cortesuprema 234
skatingrippoff 234
pilpresas 234
ia02 234
conley 234
fallishere 234
oct5 234
نبض_الخليج 234
الخليج_أونلاين 234
ripnotoriousrbg 234
withjoeycan 234
celebrities 233
removethemodems 233
itmatters 233
haveaplan 233
evidence 233
americanelections 233
bidenisracist 233
amazonbooks 233
oc 233
samuelpaty 233
recount 233
wearenotsevenwithyou 233
mercados 233
newfederalstateofchina 233
voxutil 233
voxsiempre 233
noalconfinamiento 233
joysms 233
sarsmustend 233
generalelection2020 233
thechoice 233
riproberttrump 233
whyidontliketrump 233
orelection 233
proudamericans 233
superspreaderofhate 233
امريكا 233
sep4 233
barrymoore2020 233
momsvote 232
votesaragideon 232
fall2020 232
bunkerbaby 232
vietnamese 232
blackhistory 232
politicalanimal 232
armenian 232
localelections 232
z22 232
publiclands 232
rallies 232
smokinggun 232
americanhistory 232
demócratas 232
internetofthings 232
franceinter 232
hickenlooper 232
kirstiealley 232
trumpbangiri 232
sputnikv 232
etasigma 232
nonakedballots 232
veepstakes 232
khameleon 232
honorrbgsfinalrequest 232
imjustheretomakeyouthink 232
coffeewithtony 232
yote2020 232
laelection 232
distraction 231
thugs 231
adoption 231
siguemeytesigo 231
monster 231
fossilfuel 231
justiceforjacobblake 231
kamlaharris 231
exo 231
blacklove 231
hopeoverfear 231
republikaner 231
southcarolinavoters 231
866ourvote 231
hemp 231
cd13 231
endbadgovernanceinnigeria 231
southchinasea 231
insidethenumbers 231
democratsdestroyamerica 231
truthfreedomhealth 231
thegreatawakeningworldwide 231
sitathome 231
vomo 230
iraqwar 230
baby 230
slowjoebiden 230
cowards 230
mussolini 230
ontario 230
farright 230
kidlitart 230
dramaqueen 230
first 230
dividenigerianow 230
advocate 230
ammo 230
ffs 230
novel 230
powerinourvoice 230
populism 230
vog 230
yourvoiceyourpoweryourvote 230
aka 230
jfkjrreturn 230
flashback2019 230
tylerperrystudiosgrandopening 230
sécurité 230
happylaborday 230
julianbond 230
viennaattack 230
wvelection 230
2020uselection 229
vernonjones 229
dancrenshaw 229
castex 229
redsox 229
realmenwearmasks 229
deepstateexposed 229
republicans2020 229
presidentdonaldjtrump 229
award 229
soccer 229
gtfo 229
mtp 229
rudy 229
libertarianparty 229
wearesouthern 229
pennsylvannia 229
mn01 229
coding 229
taketheredpill 229
sabotage 229
loves 229
voteminnesota 229
gandhijayanti 229
saopaulo 229
kas2020 229
repealandreplacethegop 228
trumpdeathtoll190k 228
trumpet 228
portlandpolice 228
jerusalema 228
njpolitics 228
honolulu 228
ilovetrump 228
trumpisaterrorist 228
empowerment 228
votetravis 228
bouncebiden 228
healthyvoting 228
etsyseller 228
frackingliar 228
sagaftramembers 228
airtel 228
rp 228
covid19france 228
thewildcard 228
worldsmileday 228
danroyhenryjr 228
road2respect 228
sidharthshukla 228
centralpark5 228
saturdayhaturday 228
thereisagod 228
yeri 228
whyiamafraidofcovid 228
tяump 227
getout 227
russland 227
haters 227
bigotry 227
emmys2020 227
clowns 227
download 227
gopsenate 227
needygreedytreatyweenie 227
flipohioblue 227
democraticcandidate 227
endnigerianow 227
satanismysuperhero 227
kia 227
antifablm 227
美國大選 227
shutuptrump 227
trumpland 227
soloobserven 227
dakotajohnson 227
starvingartist 227
trailblazer 227
trumpenelcentrodemocratico 227
liberalheadsexplode 227
kornackicam 227
selfish 226
mailinvote 226
donaldtrumpjr2024 226
magaagain 226
recallwhitmer 226
baptists 226
policestate 226
boycottnba 226
msnbclive 226
palmbeachcounty 226
photoshop 226
uncletomfilm 226
equalityvotes 226
delargeforjudge 226
literature 226
library 226
stayhomestaysafe 226
dekalb 226
jaketapper 226
agriculture 226
makeup 226
spy 226
donaltrump 226
ilorinprotest 226
fec 226
mepol 226
karin4congress 226
munitions 226
votingispowerunleashed 226
akelect 226
prayfor45 226
panampost 226
sscgd_blackdiwali_rajghat 226
trumpvoters 225
fl18 225
pressconference 225
shop 225
nursetwitter 225
bidonriots 225
trumpunfitforoffice 225
nshe 225
management 225
taxcuts 225
2amendment 225
votemcconnellout 225
homework 225
osint 225
blackout 225
creatives4biden 225
resignnow 225
bidenschoolstrump 225
firechucktodd 225
ucraina 225
orthodox 225
cyber 225
billings 225
dropboxes 225
mikelee 225
azərbaycan 225
bravewrite 225
stonecoldtruth 225
brooklyn99 225
indépendance 225
haciaunanuevaan 225
omaharally 225
précaution 225
lawyer 224
bastatrump 224
savannah 224
alamance 224
bidencognitivedecline 224
السعودية 224
defundplannedparenthood 224
crimes 224
girl 224
45days 224
tulsi2024 224
steal 224
charleston 224
domains 224
votebluetosaveusa 224
georgiaforbiden 224
flipnc 224
nonstoptonovember 224
clairvoyant 224
danandrews 224
gopfascists 224
lufc 224
nowstreaming 224
uganda 224
voteouteverydemonrat 224
madurocriminal 224
mytruthdoc 224
stf 224
cambiemoslaasamblea 224
maskupmichigan 223
jefferson 223
minimumwage 223
loveisland 223
polishamericansfortrump 223
howtovote 223
lepen 223
lexington 223
wybory 223
rednation 223
bigredwave 223
manchester 223
applemusic 223
programming 223
hivoted 223
coloradovotes 223
bollywood 223
tx12 223
joebidenistheswamp 223
backtoschool2020 223
respiratorytherapist 223
dhoni 223
wresting 223
usanetwork 223
wwedraft2020 223
votecountryoverparty2020 223
herstory100 223
resolve 222
trumpmustresign 222
hack 222
venturacounty 222
rhoa 222
evangelists 222
localgov 222
runforestrun 222
heritage 222
ps4 222
johnkerry 222
totalitarianism 222
breitbart 222
primaryelection 222
stressrelief 222
yeson16 222
pablackvotesmatter 222
birds 222
ニュース 222
barret 222
endqualifiedimmunity 222
jocovotes 222
ridinwithbiden2020 222
remotework 222
democratcheatersparty 222
nouvellecalédonie 222
republicanskickpets 222
yetmiyor 222
trumptraintexas 222
iᴀᴍavᴏᴛᴇʀ 222
qatar2022 222
nd 221
trader 221
mitchellminute 221
ww1wga 221
songs 221
16andvote 221
financialtimes 221
sarahmcbride 221
blackrepublicans 221
getthevoteout 221
electionfaq 221
nofear 221
recall 221
trumpmeme 221
bidenracist 221
freedomfirst 221
disabilityvote 221
comingoutday 221
harris2020 221
liunavotes2020 221
trumpwillwin2020 221
illegalimmigrants 221
tractor 221
techtwitter 221
laketravis 221
aug8 221
trumpisamurderer 220
oregonwildfires2020 220
postcardstoswingstates 220
wwg 220
rapistinchief 220
proamerica 220
motivationalquotes 220
skpoli 220
illegalimmigration 220
hilo 220
f 220
hashtag 220
wisconsinvoters 220
dayofthegirl 220
crasseuxjournaleux 220
wy 220
nonewjustices 220
teamjrc 220
trumptip 220
votefortrump2020 220
oliviatroye 220
trumpcovidspreader 220
newportbeach 220
standupandvote 220
rashidatlaib 220
americanbaldeagle 220
mondaysenatebluewave 220
hungary 219
trumpcrime 219
frontline 219
troll 219
catholicvote 219
byebyesusan 219
doodle 219
bigot 219
thetimeisnow 219
openyoureyes 219
foodwars 219
az08 219
démocrate 219
dnciscorrupt 219
votecornynout 219
priceless 219
stalin 219
kremlin 219
survivors 219
mtn82020 219
nexstarnation 219
barkie 219
lyindon 219
endgame 219
donaldrainwater 219
thetrumps 219
notoriusrbg 219
trumplibertadyvida 219
supremecourtnominee 219
maniacmassie 218
whatsapp 218
citicbs 218
potus2020 218
podemos 218
obamas 218
mother 218
2a4life 218
timemagazine 218
updates 218
dni 218
survivor 218
animalactivists 218
rcv 218
dickens 218
censoring 218
morality 218
boyfriendday 218
censuur 218
middleclassmatters 218
barrmustgo 218
ink 218
americansdied 218
nobelpeaceprizewinner 218
unitedagainsthate 218
wetweetfortrump 218
bayyanlis 218
خیزش_محله_محور 218
d66 218
وردی_ہے_تو_دھرتی_ہے 218
fridaydance 218
followbackresistance 217
lovecraftcountry 217
philarballo 217
worldstar 217
nativetwitter 217
melbourne 217
miamiboatparade 217
concerts 217
trumpisyourpresident 217
stillyourpresident 217
बेरोज़गार 217
brokeasstrump 217
avengersassemble 217
democracynow 217
truthtopower 217
dream 217
alwaysalaska 217
dorathyxmapia 217
houseofcards 217
trumpcorona 217
twitterdown 217
newbraunfelstrumptrain 217
davidclarke 217
breannataylor 217
guessthejudge 217
kin 217
ری_استارت_152_نقشه_جدید_خاورمیانه 216
maskless 216
presidentbarackobama 216
jexodus 216
apexlegends 216
powell 216
giletsjaunes 216
geopolitics 216
airlines 216
profit 216
powerrangers 216
barronsonline 216
funnymemes 216
voteforkids 216
turnnmred 216
impeachedforlife 216
cali 216
voteruthlessly 216
tosstillis 216
promisesmade 216
accountabilityofmedia 216
dumpmitchmcconnell 216
xauusd 216
ivotedtoday 216
greatestpresidentever 216
team 216
virginiavotes 216
uyghur 216
karentrump 216
joeistoast 216
usvotes 216
crona 216
strengthinunity 216
abdninseçimi 216
aydabebek 216
noafd 215
israeluaedeal 215
hatred 215
rondesantis 215
jamesmattis 215
abuse 215
moon 215
noon3 215
رضاشاه_روحت_شاد 215
fimdoforoprivilegiado 215
snowden 215
article 215
dragoutthevote 215
breastcancerawareness 215
democratsareimmoral 215
office 215
dtv 215
ministry 215
pa16 215
infected 215
trumplied220kamericansdied 215
mute 215
hunterbidensukrainescandal 215
usdjpy 215
trekthevotetovictory 215
commucrat 215
demcastwa 215
felizviernes 215
danecalloway 215
ijhtmyt 215
brasilacimadetudo 215
donaldisbroke 215
wallst 214
nasty 214
trumpsamericancarnage 214
socialmediamarketing 214
tsx 214
voteblueforamerica 214
agenda 214
makeamericagreat 214
joebidden 214
choosedemocracy 214
trump4ever 214
loveisnottourism 214
headcount 214
trumpisaclown 214
steroids 214
talk 214
holdthemaccountable 214
republicanvoters 214
votejamieharrisonsc 214
ny11 214
strengthinnumbers 214
jush 214
hiphopmusic 214
chingatumaga 214
rescue 214
retail 214
aljazeera 214
dataprotection 214
rose 214
whitehispanic 214
freemubarizmensimov 214
thedebate 214
chromatica 214
brasilacimadetudodeusacimadetodos 214
letsfinishthis 214
27days 214
womenforthewin 214
trumpterritory 214
acbconfirmed 214
bidenthing 214
saudi 213
politicsnation 213
wto 213
voteforjustice 213
covidtesting 213
letthemplay 213
economicrecovery 213
notojoe 213
bigredwavenow 213
sanjose 213
alexander_ii 213
maricopa 213
criminaltrump 213
staysafestayhealthy 213
dankmemes 213
betting 213
toxictrump 213
georgians 213
message 213
220kdeadamericans 213
fundraising 213
balancethecourt 213
ncced 213
flipncblue 213
الثلاثاء_الكبير 213
richmond 213
rtartboost 213
prop17 213
nunsonthebus 213
votebnc 213
muslimsvote 213
facethefacts 213
izmir 213
happyelectionday 213
sep5 213
tweedekamer 213
womenpower 212
airfrance 212
telecoms 212
lives 212
livefreeordie 212
keepamericafree 212
newsfromtrumpwarroom 212
studentvote 212
antiabortion 212
freedomrally 212
exposed 212
pipeline 212
county 212
ditchrichmitch 212
大統領選 212
follome 212
caricatura 212
trumpdeathtoll219k 212
iglive 212
bennygantz 212
fredo 212
graffiti 212
pencelies 212
myvoteismyvoice 212
marineone 212
secession 212
prohibidoolvidar 212
meangirlsday 212
bidenwinsdebate 212
bidenliesagain 212
spursy 212
americastrongerbidenharris 212
sanjaymishra 212
moralmovement 212
totche 212
thejacksons 212
hoodie 211
arab 211
conservation 211
hialeah 211
peaceful 211
charterschools 211
lindsaygraham 211
wherearethechildren 211
confederate 211
gameover 211
saveamericandemocracy 211
sep1 211
jmandjane2020 211
ladyliberty 211
270towin 211
momsbackbiden 211
intimidation 211
soulmusic 211
songwriter 211
catsofinstagram 211
pbs1914 211
ada30 211
nbctrumptownhall 211
danielcameron 211
蘋果新聞網 211
nailbiter 211
desinfektionsmittel 211
americaisforeveryone 211
wednesdaymegaword 211
bidengrabstitties 211
makeamericagentlemanagain 211
patriotrodsteel 210
onward 210
trumpthedisaster 210
domesticviolence 210
trumpisabully 210
americanpolitics 210
employees 210
politicalhumor 210
firekimfoxx 210
playstation 210
selenagomez 210
wewillneverforget 210
corporations 210
votetolive 210
corpuschristi 210
goodbyetrump 210
hamiltonmusical 210
bachelorette 210
magic 210
christianswithusa 210
asylum 210
chairman 210
anewhope 210
casablanca2020 210
noblackagendanovote 210
appledailytw 210
cowx 210
antifafeet 210
firstdebate 210
openforgood 210
jonathanswan 209
trumpisapedo 209
gun 209
falcons 209
protestants 209
mentalillness 209
supportthepolice 209
アメリカ 209
webdesign 209
honest 209
women4trump 209
outnow 209
womenrights 209
sweepstakes 209
qldpol 209
greendeal 209
weareamerica 209
trumpenablers 209
ibelieve 209
bd3 209
covidhastrump 209
learnenglish 209
northcarolinaforbiden 209
ivehadenoughof 209
winningwinningwinning 209
firetuckercarlson 209
lossimpson 209
justiceforasifiqbal 209
brazilianindependenceday 209
brazilians 209
nooneisabovethelaw 208
moderate 208
o 208
bidenbeatstrump 208
policies 208
joebidenlockupdonaldtrump 208
arts 208
remibaldeagle 208
localelectionsmatter 208
tdsisreal 208
inghamvotes 208
fuck2020 208
newsong 208
teens 208
goodvibes 208
biharassemblyelection2020 208
lgbtqiafamily 208
nieuwsuur 208
komonews 208
cameo 208
grifter 208
contacttracing 208
黒世界 208
zappa 208
ginsberg 208
diamundialdelasonrisa 208
endmilitarybrutality 208
antirepublican 208
republicanstryingtokillladyliberty 208
antirepublicans 208
stephencolbert 207
mcgrath 207
gopfail 207
openborders 207
mexicans 207
ocra 207
vacunarusa 207
gregabbott 207
royalehightrades 207
newepisode 207
brave 207
tx2 207
lbc 207
tiffanytrump 207
goodnight 207
journalismmatters 207
massacremitch 207
ireallydontcaredoyou 207
screenshotsaturday 207
trinity_tnt 207
virgina 207
eos 207
visa 207
ohpolitics 207
dfl 207
xolynnwhitfield 207
baghdadpost 207
flush45 207
kamala4vp 207
joyride 207
trumpinhospital 207
saveamericavotetrump2020 207
trumpvsbidentv3 207
formulaperfectaplan7mas7 207
show 206
wecandobetter 206
freethinkers 206
mexican 206
petition 206
redwaverising 206
electiontampering 206
stopthelies 206
puertorican 206
economie 206
child 206
year2020 206
restart_leader 206
2020sucks 206
cod 206
enlalucha 206
affordablehousing 206
candidates2020 206
shoplocal 206
jupiter 206
trumpinwhitehouse2020 206
aug27 206
ocvote2020 206
pencehascovid 206
makeyourselfheardnov3rd 206
votebamn 206
joebidenisaliar 206
trumpwins2020 206
nintendo 206
joebidens 206
joytribe 206
fkdonaldtrump 206
bethesda 206
boycotthomedepot 206
trumpvirusdeathtoll240k 206
ov22 206
shooting 205
49ers 205
ourfaithourvote 205
rural 205
boardofregents 205
cowboysfortrump 205
ballotnotbullet 205
votingisanactoflove 205
human 205
better 205
columbia 205
hocuspocus 205
childern 205
mbs 205
endtheelectoralcollege 205
fingerscrossed 205
voteforthefuture 205
bearkatsvote 205
新車 205
joyreid 205
israelites 205
flies 205
池岡亮介 205
affh 205
howoldwereyou 205
getwellsoonpotus 205
eleccions2020 205
walterwallace 205
13newsnow 205
nativesforbiden 205
wordlid 205
onoptv 205
need_logo 205
nationalanthem 204
one 204
educated 204
rent 204
webcast 204
drake 204
benshapiro 204
newmusicfriday 204
division 204
4moreyearsbaby 204
followers 204
trumpdeathtoll236k 204
packyourbags 204
redwaverising2020 204
sunnews 204
magarally 204
bidenscandal 204
teaching 204
serialliar 204
dothework 204
ponyupdallas 204
passthevote 204
twitterisbidensaccomplice 204
samairearmstrong 204
kasich 204
caliredtsunami 204
novemberwish 204
votingformyamerica 203
ialwayswantedtoplayitdown 203
twittersucks 203
wearthedamnmask 203
votingtrump 203
rn 203
smelldog 203
nordstream2 203
bye 203
خامنه‌ای_گوه_خورد 203
progressivesaretheproblem 203
leadershipwecandependon 203
مرگ_بر_کلیت_و_تمامیت_جمهوری_اسلامی 203
myvotewillcount 203
anyonebuttrump 203
donaldtrumpsamerica 203
latinosenusa 203
yawn 203
domainname 203
jazz 203
trap 203
militaryfamilies 203
savemyvote2020 203
thisistheway 203
mugs 203
vadympozharskyi 203
greatlakespoll 203
uigures 203
albertastrong 203
kamalaforvp 203
apafortrump 203
eleccionesestadosunidos 203
debatenight2020 203
mobsquad 203
billionaireclass 203
4oct 203
fairlyusedboyfriend 203
zbizpoll 203
wewillemerge 203
makeabettertomorrow 203
migracion 203
billionaires 202
alwx 202
ndcmanifesto 202
pastor 202
canadians 202
border 202
die 202
assurance 202
astros 202
tired 202
asheville 202
legislation 202
loveoneanother 202
legacy 202
berlin2908 202
sanity 202
confused 202
generalflynn 202
stopfascism 202
latinos4biden 202
voteforyourlives 202
socialwork 202
bideniscompromised 202
bidenslaptopmatters 202
holaotaola 202
regime 202
allin4sc 202
battlegroundga 202
truthhurts 202
anxious 202
helena 202
adamlambert 202
akleg 202
theoc 202
시크릿넘버 202
dwaynejohnson 202
nicksandmann 202
hypocritesgop 202
paulmccartney 202
antimaskers 201
workout 201
carter 201
resistersunitedvote 201
3rdparty 201
famous 201
bahrainisrael 201
votesocialist 201
barcelona 201
floridians 201
bigly 201
bluelandslide 201
mars 201
choices 201
racisminamerica 201
sickofmitch 201
pollsarenotballots 201
as 201
politicalart 201
bastard 201
himalaya 201
txleg 201
annarbor 201
incometax 201
establishmentmedia 201
karenrebels 201
scienceoverfiction 201
obamadnc 201
25days 201
trumprallyjacksonville 201
linke 201
freshtopics 201
imwithlou 201
prayformelania 201
oneopportunity 201
albums 200
waronpuertorico 200
trumpdeathtoll 200
twotermtrump 200
allintovote 200
nurse 200
therepublicanhypehouse 200
opnwo 200
perspective 200
usmca 200
jennie 200
trumpthelyingking 200
gopvoterfraud 200
designs 200
godwillprevail 200
voteon 200
powerinourvote 200
noscotusuntilnewpotus 200
fraudeelectoral 200
votedavidkim 200
onwisconsin 200
moveonmassie 200
theapprentice 200
judgeamyconeybarrett 200
unmaskingbiden 200
democratantifaterrorists 200
albertaoil 200
trumpsquad2020 200
jeaninepirro 200
trumpisafelon 200
poorpeoplesarmy 200
إرم_نيوز 200
16seconds 200
vtelection 200
millsfield 200
vamosaponerleel 200
somosluchaantiimperialista 200
votenewvoteblue 200
therocksucks 200
loyalrepublicans 200
nototherockmovies 200
grifters 199
mafia 199
eattherich 199
joebots 199
radical 199
eau 199
belgique 199
rolltide 199
zeoliarmy 199
samsung 199
businesses 199
gesara 199
jonilies 199
ballotdropboxes 199
boulder 199
pmik 199
womeninmedicine 199
markkellyaz 199
votecountryoverparty 199
standupbecounted 199
murdoch 199
mobilize 199
momala 199
abolitionistteaching 199
kamalacackle 199
elaction 199
playforthevote 199
presidentoftheunitedstates 199
fuckhate 199
unitetogether 199
bidensmaskisinhisbasement 199
onevoice1 198
nbatwitter 198
dailyreminder 198
infrastructureweek 198
dudegottago 198
tpes 198
newsom 198
rdc 198
freeassangenow 198
educationforall 198
دونالد_ترامپ 198
votebidenharrissaveamerica 198
eviction 198
hospitals 198
potus44 198
bradshaw2020 198
ywomenvote 198
valalmonord 198
nativesfortrump 198
fargo 198
pay 198
claims 198
gfasion 198
senatorforsale 198
ترامپ۲۰۲۰ 198
premierleague 198
scritturebrevi 198
magatrumpsong 198
smallstreamercommunity 198
wetbuzzardfart 198
condemnwhitesupremacy 198
leanright 198
kentuckyvotes 198
usps2020vote 198
hathras 198
alabamapols 198
zoombomb 198
amazondeals 198
sep11 198
30days 198
coronaviruscrew 198
votehimoutthenlockhimup 198
presidenttrumpweloveyou 198
mentana 198
toolatetomail 198
beelite 198
mselection 198
electionnigth 198
filltheseat2020 198
senadocasadoscovardes 198
futbol 197
senateintelligencecommittee 197
saveus 197
videos 197
racialinjustice 197
joeisshot 197
wrong 197
jdq 197
felons 197
killaryclinton 197
foryou 197
nothingcanstopwhatscoming 197
wearethepeople 197
service 197
trumpisbonkers 197
cocaine 197
wakaflocka 197
rome 197
car 197
gilgitbaltistan 197
myrockwallcovotes 197
davido 197
java 197
boycottmurdoch 197
debatehk 197
electionight 197
alwaysmoveforward 197
votelacy2020 197
directo 197
savethecountry 196
trumpputin2020 196
deception 196
ca49 196
bloodontrumpshands 196
donalddeath 196
mama 196
reelecttrump 196
counteveryballot 196
blackfortrump 196
wethenorth 196
felizmartes 196
superhero 196
sticker 196
harris2024 196
handdeliveryourballot 196
saynototrump 196
belarus2020 196
neverdemocrat 196
stockmarkets 196
peaceandunity 196
peiling 196
europaleague 196
wyborywusa 196
rheachakraborthy 196
keepthe49th 196
dxy 196
voteoutthecorruptgop 196
copol 196
sondaki̇ka 196
trumpwinning 196
harrytruman 196
nevadavote 196
momlife 196
divisivecoward 196
trumplied204kamericansdied 196
hielection 196
2020debatecle 196
tiktokteens 195
makeamericasmartagain 195
wga 195
wars 195
lefigaro 195
birmingham 195
negligenthomicide 195
moveon 195
merrychristmas 195
make 195
جاوید_شاه 195
domesticterrorist 195
trumpkin 195
shepersisted 195
houstontx 195
hopeful 195
laughter 195
voteforequality 195
mitch 195
akron 195
yesonprop15 195
podnation 195
bjp4bihar 195
votebidentoendthisnightmare 195
mountrushmore 195
lanz 195
counteveryhero 195
mahatmagandhi 195
frankfridays 195
usa20 195
morepropheticvote 195
trumpischickenlittle 195
sweatshirts 194
insurrection 194
flushtheturdnovember3rd 194
101nights 194
gma 194
inpersonvoting 194
citizenshipsimplified 194
planet 194
phonyjoni 194
lausd 194
holyspirit 194
cheater 194
trumplife 194
to 194
trumpublican 194
healthcareheroes 194
counting 194
wearethecavalry 194
nsa 194
präsident 194
samelliott 194
nasdaq100 194
climatestrike 194
fechadocombolsonaroate2026 194
passthebill 194
justvotejoe 194
sportsbetting 194
trumpisataxcheat 194
delta 194
واشنطن 194
lnk 194
supportbiafrareferendum 194
kiaplayerofthemonth 194
pandering 193
byedonjr 193
sun 193
marshillblog 193
worldtradecenter 193
angels 193
perú 193
magameetup 193
vaccineswork 193
8moreyears 193
bs2020 193
tx24 193
necessarytrouble 193
preparedtovote 193
va02 193
bluenomatterwho 193
asteroid 193
sandystillspeaks 193
13days 193
moco 193
votekanye 193
maskupnola 193
marcusdelarge 193
teamwork 193
dayton 193
imandaily 193
kicknanaout 193
senryu 193
wegotthepower 193
tulsatrumprally 193
hanna 193
fz 193
trumppennsylvania 193
i̇yikivarsınerdoğan 193
abramasescolas 193
iq45 192
dolphins 192
schoolboard 192
babyyoda 192
wth 192
braindeadbiden 192
oncenoticias 192
cometogether 192
predator 192
re 192
flipthehousered 192
whenwevotewewin 192
thepurge 192
done 192
democracyisdying 192
fbavoices 192
cashapp 192
democratsaresocialists 192
trumppandemicdepression 192
johnkasich 192
losbuenossomosmas 192
bolsonaroreeleito2022 192
inshallah 192
tdyawards 192
yomkippur 192
trun 192
aoc2024 191
weseeyou 191
helpusjoebiwan_youreouronlyhope 191
ca50 191
person 191
lost 191
socialismoeshambreymiseria 191
enationtrains 191
colbycovington 191
vivatrump 191
demo 191
canceltrump 191
futurevoter 191
littlelobbyists 191
aug30 191
votedemocratic 191
dccomics 191
choosewisely 191
fakeopposition 191
norfolk 191
checkyourballot 191
desantis 191
rhony 191
voteblueforcongresstoo 191
finishstrong 191
voteusa 191
sociology 191
ialeg 191
yang2020 191
njpol 191
tnleg 191
entourage 191
secretnumber 191
trumptaxevasion 191
jamaicadecides 191
pearlsforruth 191
takeushomepaulajean 191
notosocialmediabill 191
stopthevote 191
internationaldayofpeace 191
1stoctober 191
onenation 190
lightfoot 190
midnightriders 190
trump2020nowmorethenever 190
felipevi 190
juancarlos 190
assad 190
ac360 190
usc 190
racisme 190
dreamteam 190
declas 190
nos386 190
artstartup 190
bidenisnotwell 190
asianamericans 190
photojournalism 190
ourpresident 190
byelection 190
abbybroyles 190
ny02 190
hunger 190
votethedream 190
12days 190
votardemócrata 190
firedupreadytovote 190
fultoncounty 190
getoverit 190
engage 190
nflukops 190
nmleg 190
godisincontrol 190
کدام_آمریکا 190
assignment 190
simplepolitics 190
protectblackwomen 190
dontagonizemobilize 190
redeemed 190
telangana 190
biden46 190
blackpower 190
clothing 190
trumpisadictator 190
escapefromnewyork 190
nice 190
białoruś 190
cureforcovid 190
السباق_الرئاسي 190
voteblueonnovember3rd 189
bluetickets 189
votefortruth 189
newgreendeal 189
paytoplay 189
fortwayne 189
yoshihidesuga 189
girls 189
thedonald 189
thestandardco 189
television 189
ferguson 189
disabilitytwitter 189
unbornlivesmatter 189
trumpdeathtoll230k 189
bluestate 189
voteforclimate 189
fl27 189
dataprivacy 189
dkmedier 189
campaignfinance 189
trumpvirusdeathtoll218k 189
starsandstripes 189
reelect 189
humility 189
hauntedhouses 189
colorofcompromise 189
laughingstock 189
blmterrorist 189
activemeasures 189
faithfulcitizenship 189
billieeilishw 189
impeachkavanaugh 189
gopvirus 189
ld28 189
trumptheworstpresidentever 189
violenceagainstwomen 189
pinkeye 189
goldencorral 189
trumpvirusdeathtoll235k 189
tracychapman 189
niceattack 189
maradona 189
lps 188
spikethedebates 188
liesoflies 188
truthbetold 188
control 188
polizei 188
killercuomo 188
democracyoverfascism 188
abolishthepolice 188
andersoncooper 188
youngpeople 188
deblasiomustgo 188
ubsdeteksicon2k14 188
fourteenationfromherocity 188
smanegeri14surabaya 188
wordpress 188
pardon 188
justicefordanielprude 188
minorities 188
digitalphotography 188
mtv 188
expatlife 188
call 188
homelandsecurity 188
cages 188
negron4congress 188
greenenergy 188
turngablue 188
nadler 188
ipaidmoretaxesthantrump 188
nfluk 188
donaldtrumpmemes 188
forexsignals 188
electionstress 188
bmp 188
partyoffive 188
americaspresident 188
fraudfauci 188
everythingdependsonit 188
harrispence 188
mailinvotes 188
conservativewoman 188
makesureyourvotecounts 188
wedemandchange 188
mccelebrity 188
electionnigh 188
uselectionresult 188
ٹوٹ_بٹوٹ 188
leaningright 188
sibling 188
despicable 187
democratsdividinganddestroyingamerica 187
amd09videotrump 187
bot 187
chinaplague 187
walkedaway 187
truthdom 187
digitalsoldiers 187
suicideprevention 187
lagov 187
borsa 187
parliament 187
altright 187
princetonu 187
militias 187
impactolatino 187
governors 187
aloha 187
endtimes 187
buenviernes 187
texasdeservesbetter 187
kellyloeffler 187
hacker 187
roadto270 187
crybabytrump 187
francebeheading 187
نوید_افکاری 187
nomercy 187
architecture 187
susanpage 187
dayofthedead 187
ags 187
primaryday 187
ηπα 187
superm 187
बहुजनों_का_शासन_लायेंगे 187
ownit 187
voteredtosavefreedom 187
𝐓𝐫𝐮𝐦𝐩𝟐𝟎𝟐𝟎 187
globalcabal 187
rockyhorrorlive 187
standtheline 187
hayrides 187
magas 186
establishment 186
historyhasitseyesonyou 186
antiamerican 186
keepcalmandtrumpon 186
fakenewsalert 186
1thing 186
votingbooth 186
teamkamala 186
sussexsquad 186
caribbean 186
applepodcasts 186
sike 186
delicious 186
tweetiatrician 186
youdecide 186
bbfanarmy2020 186
scalise 186
fl16 186
jimmycarter 186
musicmonday 186
northcarolinavoters 186
nhpol 186
makeamericadecentagain 186
blessings 186
nwark 186
internationalpodcastday 186
butte 186
trumpuniversity 186
trumphatesscience 186
imagennoticias 186
postthepeach 186
es_f 186
classic 186
truelove 186
makeyourplan 186
voteredforfreedom 186
notonemore 186
russoshow 186
penceharris 186
bidentownhallonabc 186
estadidad 186
29oct 186
churchisessential 186
myinspiration 186
shitshowdebate 186
afazenda2020 186
wbwednesday 186
बहन 186
murderer 185
tps 185
trumpgenocide2020 185
farleft 185
trolls 185
wordsmatter 185
unclejoe 185
narcissism 185
staseraitalia 185
newark 185
katebrown 185
trumpsredarmy 185
blackmail 185
nyse 185
hurricanes 185
salud 185
ittakesavillage 185
peru 185
changetheworld 185
punk 185
memes2020 185
blackman 185
wallofvets 185
ussupremecourt 185
immigrantsareessential 185
censor 185
valalmonordforcongress 185
seinfeld 185
cash 185
2020landslide 185
votingissocialwork 185
fbrs 185
cubavsbloqueo 185
votenovember3rd 185
wrestling 185
greatfalls 185
writeinkristinclark 185
don 185
carsoncity 185
douglascounty 185
getyourjush 185
oh04 185
autismawareness 185
nostress 185
pedojoe 185
july27 185
michiganvote 185
khaligraph 185
ctelection 185
republicansforbidenharris 184
democracydiesindarkness 184
merrittocracy 184
obstructionofcongress 184
neversurrender 184
thebestiayettocome 184
americalatina 184
still 184
bolton 184
maxinewaters 184
maralago 184
jimacosta 184
mymuslimvote 184
growup 184
electioninfection 184
humpday 184
russianpropaganda 184
tommytuberville 184
yacht 184
spinoff 184
dividedwefall 184
makeyourplantovote 184
womenleaders 184
nflsunday 184
believebiden 184
freeiran2020 184
freud 184
defendarmenia 184
mnforjoe 184
narcissistinchief 184
htownrush 184
resistanceunited 184
americanleft 184
cartoonnetwork 184
bluewall 184
danlevy 184
sep9 184
maracaibo 184
おおまえチャン 184
bejingdon 184
puppy 183
bidencabal 183
whinylittlebitch 183
jubilee 183
wintheday 183
votesat16 183
foodforthought 183
blmmarxists 183
racismo 183
igy6 183
financial 183
unfollowtrump 183
laratrump 183
votelikeamadre 183
stoptheviolence 183
kenoshashooting 183
oops 183
lds 183
id 183
noracism 183
diavolo 183
iwhc 183
voteloud 183
aewdynamite 183
herschelwalker 183
suburbanwoman 183
richardblumenthal 183
yourchoice 183
teentitans 183
prepare 183
btb 183
bluewave2018 183
worstnycmayorever 183
republicanvirus 183
googledoodle 183
byehannity 183
nakedballot 183
countdowntomars 183
ivotedbluedowntheballot 183
wbal 183
aug24 183
trumprallysaturday 183
idiottrump 182
pressplay 182
nancyantoinette 182
perseverance 182
defundingpolice 182
torontostar 182
gresham 182
bunkerbitch 182
blocked 182
stpete 182
poor 182
fairfight 182
voteoutdonaldtrump 182
joekamala2020 182
campaigntrail 182
berkeley 182
electioneering 182
bidenlied 182
pablackvotes 182
sanditon 182
democratsabroad 182
yovoyavotar 182
co03 182
prez 182
apex 182
trumphasfailedamerica 182
rayshardbrooks 182
orpuw 182
defeattrumpfl 182
nocomradeunder1k 182
greenwald 182
almomento 182
pelosicrimefamily 182
climat 182
checkyourreg 182
pinkelephant 182
amazonuk 182
amerykawybiera 182
trumpviruskarma 182
wearefarrakhan 182
seanconnery 182
voelikeyourlifedependsonit 182
todayistheday 182
votechabat 182
savethe600 181
trumptalkstrump 181
8645eleventhree20 181
msn 181
leftsinsane 181
letsgomaga 181
wallstreetjournal 181
epitwitter 181
latin 181
danger 181
voterchallenge 181
thankyoupresident 181
choosefreedom 181
votedammit 181
präsidentschaftswahl 181
lalege 181
mali 181
bearwithbiden 181
glory 181
civic 181
akaslead 181
votevetsstories 181
mediascum 181
westpalmbeach 181
crimestoppers 181
modernwarfare 181
الانتخابات_الاميركية_2020 181
training 181
sénat 181
dontmesswithtexas 181
nj02 181
losing 181
cars 181
vocabulary 181
nj03 181
mspol 181
pedophileproblem 181
betterlatethannever 181
writeoff 181
magoya 181
thelastgreatpresident 181
tuesdaysenatebluewave 181
foules 181
nofrackingjoe 181
bestvideo 181
10tv 181
portaaporta 181
justiceforpelumi 181
supportourpotus 180
santaknew 180
poster 180
twittervideo 180
finances 180
kimklacik 180
trumpwin 180
ignorant 180
losersandsuckers 180
weareinthistogether 180
fuckyoutrump 180
dcshooting 180
nowmorethanever 180
f4f 180
coronavirusliar 180
running 180
esshakicongress 180
joebidenisunfitforpresident 180
3d 180
crybaby 180
getyourbootytothepoll 180
22days 180
fanart 180
darkshadows 180
the2020presidentialelectionisnow 180
marklevin 180
powernomics 180
votecountryovercountry 180
podcasters 180
theintercept 180
amazing_bad_lady 180
그때그시절 180
다시보고싶은무대 180
어메이징 180
boliviadebate 180
suspense 180
sorosesterrorismo 180
teamburgess 180
separationordeath 180
chooseprogress 180
lerciostory 180
itrusttheplan 180
radiosavana 180
sep24 180
overcomehate 180
prayforrushlimbaugh 179
cavoterguide 179
tabloid 179
storm 179
higherground 179
takeourcountryback 179
nevadatrumprally 179
racistrepublicans 179
greatdebate 179
blmprotests 179
nz 179
lastweektonight 179
lapdoglindsey 179
edmfamily 179
uskidsfilm 179
keepingthemhonest 179
fauciherotrumpzero 179
voteforruth 179
votolatino2020 179
makinghistory 179
fliptexas 179
progun 179
contagiousacb 179
cuarentena 179
iartg 179
planetbooty 179
getouttovote 179
robloxdev 179
russiangp 179
militaire 179
cleansweep 179
smellofdefeat 179
16days 179
howconvenient 179
sep27 179
trumpkillsustroops 178
cutthecrap 178
medialies 178
suisse 178
binladen 178
bidenvoters 178
elcambioesya 178
sap 178
netneutrality 178
twice 178
yogiadityanath 178
fundraiser 178
camajf20 178
ma04 178
nomination 178
trumpsevilplan 178
youtubers 178
texasisaswingstate 178
lilm 178
secretpolice 178
johnlewisisgoodtrouble 178
worktogether 178
chrispratt 178
gestapo 178
chattanooga 178
native 178
élections 178
ohio2020 178
schoolreopening 178
fordemocracy 178
mopol 178
witzke2020 178
fatal_love 178
भाजपा_मतलब_बेरोज़गारी 178
endssars 178
premionobel 178
militarycoup 178
tonyawards 178
massively 178
nocandindatesnoelection 178
democracyisdanglingbyathread 178
blackwoman 177
votingwhiletrans 177
fortysix 177
martiallaw 177
sayitaintsosleepyjoe 177
stayengaged 177
wtc 177
bulldogs 177
jersey 177
familyvalues 177
comedian 177
coviddisaster 177
indiachinafaceoff 177
dazedandconfused 177
biblical 177
female 177
amitshah 177
risk 177
ncvote 177
theatre 177
voteforhumanity 177
savetherepublic 177
neilyoung 177
localnews 177
riverdale 177
marriageequality 177
demcastnj 177
homeland 177
calltoprayer 177
trumpcardthemovie 177
gopscam 177
tolerance 177
baldwinpark 177
altoona 177
stoparmenianlies 177
our 177
stevens 177
jackielacey 177
umfrage 177
dictatorwannabe 177
getoutandvotered2020 177
natesilver 177
kiddwayahomecoming 177
lekkitollgateshooting 177
azsendebate 177
lawyersforbiden 177
rizzaislam 177
larazavotaazul 177
انتخابات_الرئاسة_الأميركية 177
melbrooks4joebiden 177
boricua 176
scnews 176
radicaldemocrats 176
gawx 176
saynotofascism 176
sexualpredator 176
drug 176
andrewyang 176
daily 176
thebehaviorpanel 176
celebrate 176
protectusps 176
king 176
michaelbrown 176
flipgeorgiablue 176
iowavoters 176
womanpower 176
panicindc 176
animalcrossingnewhorizons 176
شعیب_ابن_صالح_همان_سید_محمد_حسینی_است 176
webオートバイ 176
votered2020acrosstheboard 176
newman 176
fincenfiles 176
oea 176
drugtestbiden 176
behindthescenes 176
dealsandsteals 176
26days 176
cbs6 176
makeminnesotared 176
georgie 176
lockdowneve 176
democracyisdiversity 176
sep28 176
centhurycosmetics 176
nancy 175
scienceinthesenate 175
lincolnwomen 175
nanvoterbrigade 175
sethrich 175
heneedshelp 175
standforamerica 175
dailynews 175
centrist 175
ecommerce 175
latinoaméricapatriotacontrump2020 175
les 175
defundthedemocrats 175
zionist 175
madisonwi 175
corporate 175
freiheit 175
draftdodger 175
बिहार 175
lgbtqvote 175
cowboysnation 175
shirt 175
extinctionrebellion 175
shakespearesunday 175
whitehousepresident 175
tomorrowspaperstoday 175
oh16 175
yesonj 175
chainlink 175
alabamavotes 175
bi 175
trumprallywisconsin 175
stopcensorship 175
breastcancerawarenessmonth 175
cooking 175
ootd 175
authors 175
bidenpresident 175
socialchange 175
letitiajames 175
𝐁𝐋𝐄𝐗𝐈𝐓 175
𝐖𝐚𝐥𝐤𝐀𝐰𝐚𝐲 175
𝐋𝐞𝐟𝐭 175
flipthe9th 175
forruth 175
electionmemes 175
youoweittoyourchildren 175
2020electionresults 175
kellyannehascovid 175
lielikelai 175
prarnaudfontanet 175
abctownhalljoebiden 175
votebyoct22nd 175
latinosvote 174
jobsearch 174
esports 174
dontmesswithusps 174
txvote 174
zombie 174
turnamericared 174
cancel 174
election2024 174
challenge 174
caracas 174
paulrudd 174
indyvotes 174
uyghurgenocide 174
notonmywatch 174
meangirls 174
fisa 174
shirleychisholm 174
cubasalvavidas 174
risingcrime 174
nopolicecuts 174
stopcrimenyc 174
reggae 174
abortionishealthcare 174
hunterscrackpipe 174
robotics 174
austintx 174
biggestbattlegroundstate 174
elijahcummings 174
happyfriday 174
enfantdepauvrefaitpaspolitique 174
freedomofthepress 174
regardlessofwhetheryouliketrumpweneedhim 174
absentandy 174
askingforamerica 174
trumphascovidhoax 174
eatshitbob 174
opensocietyfoundation 174
onetrickphony 173
parlement 173
westcoastfires 173
jo2020 173
booklovers 173
makedemspayinnovember 173
militaryfortrump 173
urbanagenda 173
rochesterny 173
notredame 173
ios 173
maryvalenticlickteig 173
rockstar 173
spiritual 173
oathsofoffice 173
gayavengers 173
nycearlyvoting 173
exercise 173
trumpvirusdeathtoll224k 173
nv2020 173
patriotsunited4donaldtrump 173
resistenciavzla 173
bryson 173
votebluevote 173
ky4 173
webdevelopment 173
civilcourt 173
السعودية_العظمى 173
wechatban 173
tnxpotus4soleimani 173
highquality 173
gopcovidoutbreak 173
rememberme 173
latinosforkim 173
赤尾敏 173
مقاطعه_المنتجات_الفرنسيه8 173
samantonio 173
28days 173
askaboutchildcare 173
partyoflincoln 172
follo4follo 172
turkish 172
oped 172
thoughts 172
fools 172
metal 172
grace 172
viralvideo 172
majority 172
ase 172
fpuc 172
trumpagain 172
directaction 172
melaniadouble 172
roundingthecorner 172
reckless 172
vapolitics 172
pasob 172
citizensunited 172
gwinnett 172
bcelection2020 172
espionage 172
20days 172
آبان_ادامه_دارد 172
morning 172
betterfuture 172
democratici 172
alientovotes 172
payback 172
ushistory 172
trumpprotests 172
goarmy 172
trumptherapist 172
tiktokbanned 172
westandwithpahlavi 172
sputnikvllegaavenezuela 172
makenoise 172
voterprotectionhotlines 172
stayinlineandvoteblue 172
willyoujustshutupman 172
sep21 172
twotieredjustice 172
tictok 171
blackgirlsrock 171
immigrationreform 171
helmutnorpoth 171
showtime 171
miz 171
breonnatalyor 171
wordoftheday 171
hidingbiden 171
cover 171
soleimani 171
ourhealthourcare 171
covid19us 171
datavisualization 171
اعدام_نکنید 171
suppression 171
pledge 171
bigguybiden 171
kanyewest2020 171
pazar 171
nadal 171
یامحمدا 171
bevelynbeatty 171
tasmalarıabdninelinde 171
robinwilliams 171
dream11ipl 171
2020nojoke 171
fowl 171
erdoğan 171
makeeveryvotecount 171
cyrus_1 171
whmafia 171
ilovejoe 171
trumpdeathtoll206k 171
chuckie 171
trumprallylatrobe 171
aug2 171
weaponsales 171
criminalpresident 170
coronavirusupdate 170
revolt 170
shrood 170
fightfordemocracy 170
gaffe 170
bibleverse 170
trumprallyvegas 170
whenwevote 170
fmtnews 170
txvotes 170
bluecollar 170
tpusa 170
realitytv 170
tips 170
magaterrorists 170
votebidenharrisandstandupforwhatsright 170
rockefeller 170
everythingtrumptouchesdies 170
villagepeople 170
wemust8645 170
supreme 170
readingcommunity 170
joeknowsus 170
k 170
cryptonews 170
votebidenharris2020landslide 170
linkedin 170
bigtechbias 170
suckit 170
covididiotinchief 170
rochmn 170
budget2021 170
represent 170
trumphascoronavirus 170
flpolitics 170
operationpaintdrop 170
recallsawant 170
gfvip 170
giveacluck 170
september11th 170
forthe7jewels 170
hardtalkinvitepahlavi 170
sep6 170
messytruth 170
trump2020redwave 170
disabledvoters 170
button 169
trumpislying 169
attention 169
westcoast 169
theprincessbride 169
sellout 169
fiscalité 169
theinfiniteage 169
bakersfield 169
glovesoff 169
agentsofchaos 169
loveofcountry 169
rxdrugs 169
commongroundscore 169
stickingwithed 169
ricgrenell 169
aljourgensen 169
destruction 169
élection2020 169
filthyindia 169
teamrashid 169
tamilnadu 169
vimeo 169
pennystocks 169
nodejs 169
concord 169
sisters 169
littlebrian 169
bookbirthday 169
proudparent 169
protectourcoast 169
bass 169
bbnaijialockdown 169
ridefor45 169
survivingobama 169
noruega 169
magadrag 169
qfs 169
joebidenisburningamericadown 169
keephimout 169
godsspotlight 169
votinginthebubble 169
美國總統大選 169
sep7 169
coursuprême 169
enpunto 169
lmaotrump 169
भारतीय 169
sheffdeals 169
creekfire 168
montgomerycounty 168
suckersandlosers 168
prayerwarriors 168
gutfeld 168
utahvalues 168
defendpolice 168
soulsquad 168
african 168
joker 168
justicereform 168
iheartradio 168
americanpatriot 168
sputnik 168
neverdemocrats 168
nomoremasks 168
minnesotafortrump 168
americasvoice 168
demorats 168
joevember 168
zen 168
duopoly 168
oligarchy 168
vmas 168
kakenews 168
savetheusa 168
nothanks 168
wevoted9 168
belugagrads 168
latogether 168
whobuiltthecagesjoe 168
votethebumsout 168
sachabaroncohen 168
votetwice 168
wef 168
daytrading 168
quedateencasa 168
nifty50 168
oneweek 168
floridaelection 168
govwhitmer 168
overthrow 168
cameltoe 168
trumprallypennsylvania 168
trumpsterfire 168
maximoalvarez 168
voaelections2020 168
problemsolversbill 168
gsd 168
aiims 168
aliendna 168
europeforbiden 168
tuntun 168
wearblueonnovember3rd 168
viennaterrorattack 168
welovejoe 168
agbarrhearing 168
aug19 168
resistancedobie 168
smokers 168
indicttrump 167
evictions 167
votede 167
hockey 167
barbijo 167
costume 167
america1st 167
comunismo 167
issues 167
baltimorecity 167
trumpsarmy 167
looneytunes 167
pinellas 167
tre45onpublican 167
weberelections 167
straightblueticket 167
frontlineheroes 167
cookies 167
thisiswhatdemocracylookslike 167
prowrestling 167
mainedems 167
gambling 167
missola 167
kspol 167
nationaldebt 167
tehran 167
اعتصابات_سراسری 167
ventilator 167
raceinamerica 167
tulsarally 167
demcastnh 167
mosinee 167
amreport 167
twoweeks 167
braydenharrington 167
bernelltrammell 167
tiktokdown 167
developers 167
2nov 167
1nov 167
richthekid 167
عكاظ 167
thatswhy 167
peaceaccord 166
wearamasksavelives 166
biodiversity 166
voteforbidenharris2020 166
mangomussolini 166
homeschool 166
silenceisnotanoption 166
votered4ruleoflawblue4mobrule 166
huntingseason 166
shameless 166
amtrak 166
miamiheat 166
drlimengyan 166
psychopath 166
swineflu 166
brexitshambles 166
wakecounty 166
breakfast 166
contemporaryart 166
dontvote 166
blackcommunity 166
votersrights 166
prosecute 166
bumblingbiden 166
mobs 166
corruptadministration 166
votebydropbox 166
saveourhealthcare 166
artistoftheyear 166
doctorsforbiden 166
cslewis 166
boomers 166
budget 166
fair 166
markcuban 166
sexualassault 166
barron 166
bangladesh 166
leftliberal 166
pc 166
haveaniceday 166
livingwage 166
allcountriesmatter 166
seattleprotest 166
kardashian 166
trumpevictions 166
ruraltn 166
teamhick 166
lgtwo 166
backtoworkamerica 166
stanleymcchrystal 166
hardofhearing 166
icet 166
sep12 166
erincruz 166
chriswallacefailed 166
ilhanomarballotharvesting 166
silveradofire 166
segundadetremurasdv 166
rereadq 166
wahlnacht 166
bullshitbiden 166
tcfcenter 166
takebackva 166
いい推しの日 166
trumpisdestroyingamerica 165
mcenany 165
getyourflushot 165
fishing 165
votethemout2020 165
wildhorses 165
afro 165
aerolineas 165
medicosporlaverdad 165
believewomen 165
liberalism 165
alzheimer 165
beproudofourcountry 165
defendourdemocracy 165
edmarkey 165
justice4all 165
newday 165
princeton 165
trumplovesthemilitary 165
iloveamerica 165
cannabisnews 165
gopcourtpacking 165
voteoutallrepublicans 165
trumpsycophants 165
indiemusic 165
votegunsense 165
aviation 165
wearmasks 165
bethlehem 165
voteforlove 165
activist 165
uspresidentelection2020 165
cair 165
restinpeace 165
somoscontinuidad 165
democratconvention 165
flipflop 165
gerrybrownlee 165
checkyourvoterregistration 165
iplinuae 165
trumpgotit 165
climatepoli 165
bidenwave 165
6oct 165
detikcom 165
layconmediatourday2 165
2novembre 165
votewithvaro 165
veteranslivesmatter 165
lovejoe 165
nationalsecurityfraud 165
americanshavediedforfreedom 165
jojotodynho 165
cpacpennsylvania 165
firstdayoffall 165
besmart 164
networkofnow 164
littlerock 164
wfp 164
bingo 164
claycaneshow 164
jeo 164
fairness 164
hair 164
hbo 164
alyssamilanoisalie 164
vzla 164
count 164
jdu 164
billofrights 164
motherjones 164
bernieorbust 164
shadowbanned 164
lifeisgood 164
president2020 164
becauseitdoes 164
freejulianassange 164
ministryband 164
fivethirtyeight 164
desmoines 164
standfortheflag 164
peilingen 164
voteequality 164
credit 164
countdowntoelectionday 164
baiden 164
epicrapbattlesofhistory 164
options 164
txsu 164
votetoexist 164
activists 164
july 164
alexotaola 164
wematter 164
lifteveryvote2020 164
pedoisland 164
virtuesignaling 164
kuwait 164
mopolitics 164
misogynistinchief 164
demsarecheating 164
walterwallacejr 164
8yearsofred 164
realmadridinter 164
イェリ 164
예리 164
레드벨벳 164
justicapormariferrer 164
crowderdebatestream 164
nocashbail 164
loveohio 164
lakenation 164
reahc9 164
nofilter 163
bevocalvotelocal 163
administration 163
unmask 163
ridingthedragon 163
gulf 163
dominiccummings 163
chelsea 163
namastetrump 163
gopenablers 163
leoterrell 163
imvotingfortrump 163
shero 163
trmx 163
manga 163
magacult 163
mi03 163
bots 163
readers 163
standupforyourcountry 163
weareministry 163
politicization 163
chumps 163
sleep 163
everyonevote 163
larevolucionesunasola 163
worldhealthorganization 163
cities 163
weare 163
mkt 163
lyingjoe 163
floridarally 163
kspolitics 163
themostoffice 163
rpg 163
selma 163
toddlertrump 163
poles 163
photoop 163
michelleobamaspeech 163
johnlewisgoodtrouble 163
roshhashanah 163
birx 163
yosemites 163
sallyyates 163
تظاهرات_سراسرى 163
trumpsonlyplan 163
flygate2020 163
bidencheats 163
sep10 163
persians4trump 163
confirmamynow 163
lou4nhstatesenate 163
melbournecup 163
تطبيق_عكاظ 163
zazzle 162
covid19vaccine 162
favoritepresident 162
oh14 162
yuma 162
nstworld 162
trumpflag 162
sucker 162
french 162
photos 162
donnabrazile 162
rickyforsenate 162
protect2a 162
nextgenvoters 162
selfserving 162
audio 162
unitefor45 162
turnohioblue 162
especiallyfemale 162
kmbc 162
basicincome 162
demcastny 162
chinagate 162
southkorea 162
virginiabeach 162
is 162
wfh 162
ulsterscotsfortrump 162
robertfrost 162
procreate 162
selfmotivation 162
giveon 162
forwardtogether 162
aapivote 162
fl2020 162
reparationsnow 162
expressyourself 162
verkiezingenusa 162
sep18 162
floridalovestrump 162
mazinnamdikanu 162
advancehbdpawankalyan 162
votealldemocratsout 162
presidentsuperspreader 162
nomastrump 162
hotmess 162
ttrpg 162
mi2020 162
pleaseamerica 162
sep3 162
forodesaopaulo 162
denialisdeadly 162
redamlo 162
communismstop 162
república 162
mamavote 162
electiontalk 162
voguetovote 162
barbaralagoa 162
sep22 162
justiceformanishavalmiki 162
dontgetdejoyed 162
jasonmiller 161
gopcantgovern 161
lgbtqforbidenharris 161
sdgs 161
sctweets 161
optimism 161
hobbylobby 161
trumpthepeoplespresident 161
boxing 161
cupofjoe 161
review 161
namenda 161
nced 161
sep13 161
thenationofislam 161
magahat 161
stopfakenewsaboutamazon 161
welcometotruthdom 161
butheremails 161
trumphasbloodonhishands 161
tories 161
alwaysproud 161
queerthevote 161
religious 161
trumper 161
unblocks386 161
endourgenocide 161
islamophobia 161
voteagainst 161
ivotedfromabroad 161
airforce1 161
todayshow 161
romance 161
period 161
firemitch 161
ca04 161
emailmarketing 161
craftbeer 161
dontpanic 161
endpolicebrutalityinnigeria 161
billionaire 161
lakeishajefferson 161
awakening 161
cognitivedecline 161
thankgodtrumpispresident 161
amerikaserikat 161
map 161
viceprésidence 161
hd67 161
aug22 161
stopprivatization 161
theshow 161
stop_railway_privatization 161
electby 161
debatebolivia 161
erienyvotes 161
whenweallvotewewin 161
wienattack 161
philadelphie 161
allahuekber 161
hypocritemitch 161
hcqsafe 161
trumpwinsdebate 161
saveusfromstresswrinkles 161
tuesdaysatcornyns 160
sheriff 160
transitionintegrityproject 160
commodities 160
votenov3 160
buenosaires 160
banned 160
rise 160
marr 160
george 160
médias 160
mtal 160
redfored 160
letsgettowork 160
snark 160
chocolate 160
ncdp 160
predicted 160
reaction 160
aug28 160
knowthefacts 160
arizonavoters 160
ilovemycountry 160
letsridefor45 160
truthbrigade 160
nflpicks 160
indiegame 160
bjp4india 160
uklockdown 160
comicbooks 160
blackinkcrew 160
پلوسی 160
felizmiércoles 160
prop25 160
voteouttheswamp2020 160
delay 160
btsweek 160
casabianca 160
senatejudiciary 160
trumptsunamieffect 160
tmresist 160
wis10 160
stresseating 160
izmirdepreminde 160
playingpoliticswithamericanslives 160
rfrederickriddle 159
unitedforbiden 159
warrendemocrat 159
banks 159
pennsylvanians 159
inauguration 159
ocala 159
leipzig 159
islamists 159
californiawildfire 159
saveourchildrenworldwide 159
byebye 159
wwii 159
campaña 159
refundthepolice 159
wearex 159
il13 159
walkawaymovement 159
studentfilm 159
ekonomi 159
dogwhistle 159
intercoastal 159
blacklivesmatters 159
joe_biden 159
eleições 159
dontbelievethelies 159
weareallconnected 159
and 159
obstruction 159
usdtry 159
aiforc2020 159
trumpforthewin 159
301daysofcode 159
studentvoice 159
flags 159
نتصدر_المشهد 159
somebodyfeedthepeople 159
sigmasvote 159
alexsaab 159
engineer 159
og 159
floridablue 159
mutethemic 159
goodyeartires 159
ironmanwarrior1 159
nflkickoff 159
votethemthefuckout 159
results2020 159
pptvhd36 159
votegot7bbmas 159
miamason 159
protectourvotenc 159
aug25 159
flipcaliforniaredagain 159
fillgitmoagain 159
coronakrise 158
gopiscorrupt 158
votebluetosaveourlives 158
notobiden 158
trulia 158
shitparty 158
federalreserve 158
parlerusa 158
redbubbleartist 158
mnf 158
logic 158
transitiontogreatness 158
johsiecruz 158
time100 158
pedofilo 158
adoptmetrades 158
germanshepherd 158
moneymatters 158
hunterbidenpedo 158
facethenation 158
firstinfight 158
vppence 158
catholicism 158
buffalo 158
takethemajority 158
obamaspeech 158
got 158
thewalkingdead 158
adventure 158
बिहारचुनाव2020 158
wanja 158
electioncoverage 158
missouriprimary 158
magaqueentrains 158
kangdaniel 158
patrobertson 158
klimawandel 158
thebestpresidentever 158
tnf 158
desperatederangeddonnie 158
vpdebatefly 158
lockdownuk 158
cskvsmi 158
25amendment 158
stop_banks_privatization 158
bidenteleprompter 158
nhprimary 158
sep14 158
idontreallycaredoyou 158
kushnertapes 158
bolshevikbiden 158
uselection2020live 158
bidenprotests 158
sandwichelectoralenconvoy 158
votingwithmywife 158
harrisbidenadministration 157
nobodyisdisposable 157
planetamerica 157
signs 157
nailedit 157
rightmatters 157
times 157
globalyouthjustice 157
calm 157
candy 157
thisisus 157
youarefired 157
coronacrisis 157
trumpworstpresidentever 157
yunanistan 157
trance 157
criminalization 157
trumpdeathtoll225k 157
underhiseye 157
votarepublicano 157
badthingshappeninphilly 157
genshinimpact 157
votingblue 157
nomoreexcuses 157
perkinsforla 157
speranza 157
texas2020 157
darbe 157
californiaforbiden 157
votewithbenji 157
johnnydepp 157
trumphatesthemilitary 157
noplanetb 157
truthseekers 157
trumpdoesntrepectc19orwtp 157
resistanceisnotfutile 157
trumpboatparades 157
traders 157
lampard 157
tplf 157
tooclosetocall 157
iwassetup 157
klacik2020 157
callingtexas 157
1984sikhgenocide 157
stillmovin 157
ช่อง36 157
woooooooooooiwwwwwwwwwwwwwww 157
peckpalitchoke 157
dontcensorme 156
peacethroughstrength 156
richmitch 156
resistfascism 156
pocahontas 156
mi08 156
movement 156
goodmorningamerica 156
firedejoy 156
salute 156
limengyan 156
martinlutherking 156
answers 156
shithole 156
transatlantic 156
espyforsenate 156
demonsperm 156
401k 156
sec 156
spotifyplaylist 156
nigeriaat60 156
scared 156
currentevents 156
novemberelections 156
tx03 156
gopliars 156
commitment2020 156
socialworkers 156
battleforthesoulofthenation 156
staythefuckhome 156
angus 156
electricvehicles 156
enemy 156
antifajoe 156
macro 156
rctid 156
tyingittogethernc 156
vapol 156
govt 156
pandemie 156
minnesota2020 156
bspn 156
rutoattemptedcoup 156
lnyhbt 156
comicstrip 156
pizzagates 156
follobackforfolloback 156
fridayfollies 156
riggeddebate 156
gsu2020 156
veteransagainstbiden 156
trumptowalterreed 156
andrewlewis 156
brittanyrodas 156
newscorpse 156
salvinisciacallo 156
강다니엘 156
oekraïne 156
fillitnow 156
somebodydidsomething 156
crimefamily 155
anewpathforward 155
usefulidiot 155
handmarkedpaperballot 155
nyers 155
workingfamilies 155
letthechurcharise 155
dailyexpress 155
bidensbasement 155
fuckyou 155
shortfilm 155
kfc 155
cryptotrading 155
aug31 155
آمریکا 155
areyoubetteroff 155
beprepared 155
checkyourregistration 155
shopijam 155
blackface 155
system 155
votelikedemsaredowneverywhere 155
endinjustice 155
bidentaxplan 155
songsfromhome 155
patienceismysuperpower 155
votingseason 155
fuckracism 155
6newsau 155
surveillance 155
شاهزاده_رضا_پهلوی 155
elsalvador 155
siri 155
earlyvotechallenge 155
gavoter 155
usa20unam 155
prayforgandja 155
का_किये_हो_मोदीजी 155
tibet 155
satx 155
bettingtips 155
feinstein 155
gettrumpout 155
badgersvote 155
rjd 155
covotes 155
tillis 155
oldglory 155
chameleonkamela 155
javotes 155
wevotewewinhegoes 155
alemania 155
barrresign 155
guaidoratacomunista 155
dividedamerica 155
shitshow2020 155
campaignbutton 155
savagexfentyshow 155
anonymoussources 155
renorally 155
legco2020 155
firewallace 155
nomoredrugwar 155
communistchinaflu 155
stupid_idiot_retard_joe_biden 155
ghostvoters 155
steady 155
pruebaportokio 155
doop 155
debatebandrio 155
thetvshowgotvchallenge 155
debatewatch2020 154
honorwithaction 154
sayitloud 154
lada2020 154
democratcities 154
billstepien 154
abbott 154
joeroganexperience 154
momsdemandaction 154
democratsaredangerous 154
marinelapavletich 154
coronavirusuk 154
noi 154
gender 154
putthatinyourpipe 154
unhackthevote 154
trumpster 154
ellenhenry 154
cantstopwontstop 154
currency 154
do 154
humandecency 154
onhere 154
tmz 154
foxnewsisfakenews 154
selflove 154
asianlivesmatter 154
starbucks 154
silencehim 154
familiesfirst 154
juneteenth 154
bigbluewave 154
changeisnow 154
goirish 154
rolltothepolls 154
ريتوييت_لطفا 154
maacvotes 154
letpeoplevote 154
ایمیلهای_هیلاری 154
fullsharpe 154
gonavy 154
trumpdebate 154
potushascovid 154
stc 154
ccc 154
votebluemke 154
nationalvotereducationweek 154
cskvssrh 154
mnjga 154
trumpisback 154
repeatafterme 154
vamosasaliradelante 154
azerbaijanisnotalone 154
jumptotheleft 154
ca33 154
resultswithndtv 154
sep20 154
votevetslive 154
comptoncowboys 154
iconsforvee 154
karenstrikesagain 153
togetherwewin 153
jamalkhashoggi 153
sciencerising 153
fatnixon 153
mobile 153
lax 153
electionwatch 153
threat 153
obamaworstpresidentever 153
streicker2020 153
phonyjoe 153
renault 153
latribune 153
winsconsin 153
tulsi 153
sjw 153
garbage 153
gaymarriage 153
fundthepolice 153
enjoytheshow 153
yesonprop22 153
jamescomey 153
howdymodi 153
guam 153
independence 153
michiganvoters 153
mediawatch 153
felony 153
sexy 153
voteossoff 153
angry 153
savesanditon 153
dawnnews 153
crookedbidenfamily 153
rhobh 153
actorslife 153
voteplan 153
tongueouttuesday 153
pumpkinspice 153
banknifty 153
republicanscheat 153
asianamerica 153
رشته_توییت 153
voteprolifefirst 153
diabetes 153
sciart 153
bongobongojackpot 153
ratcliffe 153
spoofs 153
somos57milhoes 153
dejoyforprison 153
miplan2vote 153
me02 153
thisisnotnormal 153
vilf 153
الميادين 153
anarchistjurisdiction 153
skytg24 153
eliminacaoafazenda 153
bluefl 153
peeweeforprez 153
dontactuallyvoteforme 153
soexcited 153
victoryday 153
28oct 153
neelection 153
yurticikargo 153
electionsday 153
vote2020texas 153
flotilla 152
voteoutallgop 152
cancollins 152
thetruth 152
penceknewtoo 152
guncontrolnow 152
politicalparties 152
sextrafficking 152
dupondmoretti 152
mbappé 152
newyorker 152
cleanair 152
kypol 152
fool 152
joebidenisarapist 152
transportation 152
drainthetrumpswamp 152
youtubechannel 152
ideas 152
democratsareracist 152
disgusted 152
mailboxes 152
antifascism 152
dad 152
what 152
merkelregime 152
saragideonme 152
uribistascontrump 152
barack 152
greensboro 152
latinoamerica 152
winstonsalem 152
arlington 152
westchester 152
chooselove 152
wearamaskgooutandvote 152
newsliteracy 152
macron20h 152
lagunabeach 152
myvotemyvoice 152
democracycomesalive 152
mivcsk 152
voteblueagainstq 152
masterchef 152
adrenochrome 152
veteransday 152
saynotokamala 152
trumpkillstexans 152
whitelivesmatters 152
boycottcomcast 152
aug17 152
trumplied211kdied 152
inyourgutsyouknowhesnuts 152
hatchactviolation 152
staycalm 152
federaljudges 152
rustbelt2020 152
esnoticia 152
pan 152
laeleccionescaracol 152
allballotsmatter 152
ان_تكون_اولا 152
voterednovember3rd 152
usadebate 152
bestpeople 151
kayleigh 151
takeaknee 151
humpdayvibes 151
txgop 151
dcision2020 151
الكويت 151
saveourrepublic 151
xenophobic 151
morals 151
class 151
tomwolf 151
youthvoice 151
katieporter 151
nineeleven 151
hbomax 151
wolfblitzer 151
adoptme 151
ourlivesdependonit 151
emilyduff 151
mindcontrol 151
jobiden 151
lauraloomerforcongress 151
justheadlines 151
themagicbubble 151
portraits 151
experience 151
votestrong 151
magaisover 151
indiedev 151
blacklives 151
modernart 151
stayloud 151
sky 151
podcastlife 151
newpodcast 151
follotrick 151
hurricanemaria 151
endtrump 151
covitatrump 151
votegoldtosaveamerica 151
transferofpower 151
butthurt 151
اعتراضات_سراسری 151
gijnelectionwatchdog 151
votelouder 151
voxhablaporti 151
trumphelpus 151
banking 151
capolitics 151
exitpoll 151
fuckem2020 151
pbsnewshour 151
tverifica 151
aug15 151
lyftup 151
香港 151
म 151
nh24 151
brexitreality 150
getamericanstovote 150
misogynist 150
concentrationcamps 150
trumpisa_danger_toamerica 150
novote 150
peaceistheprize 150
godsaveamerica 150
interference 150
republicans4biden 150
westbank 150
lions 150
defundblm 150
cdmx 150
publicmedia 150
m4bl 150
freedoms 150
buenmiercoles 150
cpac2020 150
protestvote 150
apocalypse 150
savethedate 150
suburbanwomenfortrump 150
coaches4change 150
arrestdejoy 150
laccd 150
adderalltrump 150
brownshirts 150
yamaha 150
peoplesconvention 150
word 150
kamelaharris 150
cheatbymail 150
voteblueupanddowntheballot 150
freehk 150
neuralnetworks 150
bbnaijalockdown 150
ny22 150
inherhonor 150
215kdeadamericans 150
earlyvoter 150
ny3 150
yourlifedependsonit 150
brain 150
weakpresident 150
votetexasblue 150
vrtnws 150
repealsection230 150
dogsatpollingstations 150
mytexasvotes 150
succession 150
mcconnellrule 150
muro 150
steviewonder 150
werespectourvets 150
folhalixo 150
remembertheirnames 150
must 150
essayhelp 150
debatememes 150
equalrightsforall 150
yemencantwait 150
cannabislegalization 150
lockdownjoe 150
rielection 150
michiganprimary 150
solyanim 150
lmd3 150
lagoa 150
belikebeatrice 150
palin2022 150
cathyareu 150
dontbelievarmenia 150
로운 150
trumpkillsamerica 149
lgtbq 149
pennstate 149
kamalaanthem 149
traitor45 149
inflation 149
russianbounties 149
cleanairforall 149
actualidad 149
whitehouselies 149
stevebullock 149
bookworms 149
flipmihouse 149
dreamchasers 149
everyonecounts 149
yikes 149
nothing 149
italexit 149
actress 149
trumpskillingusa 149
maskupandvote 149
backbecca 149
godawgs 149
yeson24 149
njvotes 149
élection 149
lyinjoebiden 149
trumpfamilygrifters 149
pokemon 149
washoevotes 149
nvvotes 149
raysup 149
cannabisculture 149
boltsvote 149
votenursesvalues 149
scipol 149
jointhemovement 149
صباح_الخير 149
votenengi 149
esquerdalixo 149
specialelection 149
mn02 149
pencefly2020 149
bengal 149
sleepyjoebjden 149
fulanicabals 149
mnk 149
ruthginsburg 149
sputnikvesesperanza 149
drinkinggame 149
leftiemeltdown 149
auszählung 149
nigeriamustcometoanend 149
rowoon 149
lifelessons 148
votebluetosavehumanity 148
samuelljackson 148
stupidtrump 148
brownlivesmatter 148
orwellian 148
namo 148
challengecoin 148
texansfortrump 148
unemploymentbenefits 148
fightpovertynotthepoor 148
provemewrong 148
buckleup 148
freeiran 148
votetoendhunger 148
高橋ダン 148
gunsensemajoritytexas 148
laycon 148
magicalkenya 148
csk 148
whiteprivilegebiden 148
nojoe2020 148
oppression 148
influence 148
farmattack 148
boardofelections 148
trumpisnotaracist 148
corruptdemocratsaredestroyingamerica 148
voteny 148
meadows 148
votewithpride 148
cyberwarfare 148
indianvoicesfortrump 148
wi2020 148
illustrator 148
timcook 148
pensacola 148
tnpol 148
stopcommunism 148
atxcouncil 148
mystreamison 148
weston 148
flipthe4th 148
magacancion 148
mhoni 148
votetxed 148
wwenxt 148
ibew 148
resistersunited 148
whistleblowers 148
walkout 148
presidencia 148
tn38 148
misterrogers 148
cpacmichigan 148
deltasvote 148
trumpmeltdowns 148
fridayfun 148
gopfascism 148
earpiece 148
oppressor 148
france2 148
firewraytoday 148
ungazincishi 148
northcarolina2020 148
votegoddamnit 148
austriaattack 148
yeswecanagainnh 148
sosvzla 148
halloweenvoting 148
teamcoons 147
realityshow 147
tee 147
nursing 147
democrats4trump 147
pressstuckonstupid 147
suburban 147
dejoyisacriminal 147
edodecides2020 147
sharemusic 147
yellopain 147
freekylerittenhouse 147
promise 147
pakistani 147
frump 147
afc 147
homophobic 147
healthworkers 147
dogood 147
politicsofpossibilities 147
blackfriday 147
pizzatothepolls 147
goodluckamerica 147
akpol 147
امپراطورپرشیاسیدمحمدحسینی 147
guitar 147
skysportsnfl 147
kalispell 147
marinvotes 147
coronavírus 147
getyourbootytothepolls 147
peoplespresident 147
nobelpeaceprize2020 147
flipgridforall 147
trump2020motherfckers 147
marriage 147
cure 147
mtleg 147
crowd1 147
interrupttrump 147
4years 147
pizzagate2020 147
getready 147
mo02 147
thesepeoplearesick 147
proudboydonald 147
fakebillionairetrump 147
nycmagadrag 147
jacketlessgym 147
thedivide 147
scotusbattle 147
oct7 147
sep25 147
absenteevotingweek 147
sloppyjoebidensux 147
24ago 147
ovearth 146
democracyortrump 146
ccsd 146
davebautista 146
womenofcourage 146
furry 146
tyranttrump 146
neverbidentheracist 146
theguardian 146
criticalthinking 146
hiden 146
cawildfires 146
blackvoices 146
quazergraph 146
kek 146
scripture 146
pmofindia 146
campaigning 146
migration 146
stochastic 146
johnmahama2020 146
pope 146
exxon 146
deeplearning 146
alreadyvoted 146
45lies 146
theatlantavoice 146
bobulinksi 146
انتخابات_۲۰۲۰ 146
ggrmc 146
trumpisamerica 146
lindsey 146
अमेरिका 146
highereducation 146
psychiatry 146
augusta 146
pcc 146
chemistry 146
voter_id 146
circus 146
nervous 146
nastynancy 146
chicken 146
cards 146
bidenandharris 146
policearenecessary 146
differentlivesmatter 146
corgi 146
thighland 146
bidenisunfitforpresident 146
bbclearningenglish 146
3oct 146
thatswhatido 146
โจไบเดน 146
respecteachother 146
stressawarenessday 146
amloelmejorpresidentedelmundo 146
lilpimp 146
mitchisahypocrite 146
lockdownkilovestory 146
brionnataylor 146
unleashthepower 146
t 145
away 145
savethekids 145
sep15 145
resilience 145
rigging 145
journal 145
cohen 145
alyssamilano 145
op1npo 145
donaldduck 145
newsmedia 145
wakeupeverybody 145
stophate 145
september1st 145
verify 145
presidentialrace 145
flowers 145
djtfail 145
tx26 145
oh01 145
magagras 145
dod 145
donaldtrumprallies 145
coronadon 145
moveovermassie 145
father 145
wins 145
khamenei 145
endangeredspeciesact 145
utsa 145
tomellis 145
welker 145
tomcotton 145
vibes 145
handmaidamy 145
marquitabradshaw 145
23days 145
worldfoodprogramme 145
anythingforyou 145
ledisi 145
altın 145
vix 145
wizkid 145
americanworkers 145
roberts 145
fascicrats 145
digibyte 145
wharton 145
because2020 145
srh 145
sep19 145
ny4trump 145
teamjoetx 145
31octubre 145
academic 145
انتخابات_۲۰۲۰_آمریکا 145
never45 145
sorelosertrump 145
contrumpganalalibertad 145
phantom 145
expressfridayvigil 145
changetheref 144
healthcareisahumanright 144
afroday 144
cheguevara 144
bidenissenile 144
1994crimebill 144
republicanconvention2020 144
flaviobriatore 144
tokyo 144
billmaher 144
ww2 144
stopvotingfordemocrats 144
wcw 144
turnarizonablue 144
looters 144
yourfired 144
fueradelpoder 144
order 144
duh 144
labour 144
yuan 144
politicalsatire 144
dantakahashi 144
organizetowin 144
trumphastogo 144
votejonossoff 144
prints 144
nationalparks 144
nationalpollworkerrecruitmentday 144
raphaelwarnock 144
trustedinfo 144
horrorfamily 144
thelove 144
4moreyearsfor45 144
dallascounty 144
militaryforbiden 144
sales 144
trumpisaconman 144
hunterbidenhumantrafficking 144
php 144
suburbanhousewife 144
trumped 144
purgethetruth 144
spotifycharts 144
dominicwest 144
wherestrump 144
noorbinladen 144
fuckmitchmcconnell 144
johnrobertsmeltdown 144
thepurged 144
shakilla 144
saddleupandvote 144
mobstersaregoverningamerica 144
cancelthelockdown 144
gagawearewithyou 144
hialeahtrumpcaravan 144
beakerlivetweets 144
kentuckians 143
magabidenharris 143
imblackandimproud 143
harmony 143
azelections 143
fbicorruption 143
chop 143
saveourcity 143
actualités 143
veolia 143
ourhouse 143
trumpracism 143
rickscott 143
bantiktok 143
parksandrec 143
robot 143
primeminister 143
merz 143
creativity 143
get 143
ban 143
event 143
newspeak 143
trumpcare 143
mag 143
edtech 143
nct 143
jdm 143
couvrefeu 143
fighter 143
hbcusvote 143
musicislife 143
finsup 143
dreams 143
whitefish 143
awake 143
alien 143
buildingbackbetter 143
trumpjobspresident 143
gop3 143
motivationalmonday 143
tanzaniatwitterrepublic 143
saynotodrugs 143
nanowrimo 143
aug16 143
ifdonaldgotfired 143
abc13 143
jadecides2020 143
apfactcheck 143
americaiswithtrump 143
trumpisagodsend 143
zinc 143
assimilation 143
jaelection 143
aug4 143
globalfightrevolution 143
sixhundredtimes 143
thestandardwealth 143
prayfordorathy 143
25सितम्बर_भारतबंद 143
latinaequalpayday 143
protectourpolice 143
blackvoice 142
pow 142
toledo 142
nokidsincages 142
worldismylivingroom 142
treasonsummit 142
bravo 142
vpotus 142
leagueofwomenvoters 142
payrollsupportprogram 142
words 142
neymar 142
representation 142
rain 142
songoftheday 142
dfw 142
falseflag 142
madrid 142
voteseminole 142
likeforlikes 142
dna 142
ivanduque 142
funnyvideos 142
nationalism 142
restorethebalance 142
mcconnellpackedthecourts 142
wedissent 142
beapollworker 142
gooutandvote 142
polarization 142
aljibali 142
12news 142
podbean 142
eritrea 142
statetech 142
generalelectionsl 142
srlyouthvote 142
bustour 142
muslimban 142
umichvotes 142
jedziemy 142
voteforpolarbears 142
howlowtrumpwillgo 142
aug14 142
américains 142
judgmentiscoming 142
trumpmorethanever2020 142
立法會 142
hkelection 142
投票權 142
選舉 142
aap2020 142
joeaintblack 142
cactuscavalry 142
covidcovidcovid 142
usdecides2020 142
coursupreme 142
qatarairways 142
secede 141
trumpistrash 141
senior 141
usafriends 141
texan 141
medicaidexpansion 141
bidentapes 141
sep17 141
greatness 141
twd 141
tiffany 141
ilmessaggero 141
vikings 141
tencent 141
mcdonalds 141
trustgod 141
separationofchurchandstate 141
carolinadelnorte 141
nofirstuse 141
respectourmilitary 141
voteanyway 141
outoftouch 141
witch 141
trumplovesveterans 141
democratviolence 141
teamespy 141
votingforbiden 141
lord 141
antiimmigration 141
rd 141
malaysia 141
somalia 141
allsoulstothepolls 141
lgbtqforbiden 141
unpackthecourts 141
stoptheinsanity 141
trivia 141
test 141
c 141
psychopaths 141
myvote 141
votega 141
suburbsforbiden 141
captionthis 141
bensasse 141
thenew 141
nbaistrash 141
trumpcares 141
backtothefuture 141
colombo 141
migrants 141
goebbels 141
ibelieveher 141
russiavaccine 141
orangevotes 141
dontwait 141
bideninvestigation 141
s386isgoodforamerica 141
polska 141
trumponsteroids 141
geeksresist 141
whitehousecluster 141
trumpdeathtoll211k 141
theproudboys 141
kamalaandjoe 141
02oct 141
climatebrawl 141
samedayregistration 141
leonardotrump 141
sep8 141
t1xrunbts 141
lamasdraga3 141
sep16 140
impact 140
pathologicalliar 140
bothsidesdont 140
mark 140
spiderman 140
votesafersd 140
blmterrrorist 140
evomorales 140
pieceofshit 140
telugu 140
guilty 140
voté 140
boatfortrump 140
trumporganization 140
usvotesnov 140
restoredemocracy 140
ee 140
letsgetwordy 140
stfvergonhamundial 140
scumbag 140
failureisnotanoption 140
ivotedfortrump 140
tsunami 140
ecb 140
neoliberalism 140
ignore 140
abstimmung 140
rfaz 140
windmills 140
wagthedog 140
noon208 140
bepatient 140
coviddon 140
georgia2020 140
kalamazoo 140
abrelosojos 140
courtsmatter 140
noticia 140
choose 140
senat 140
prouddad 140
followjoe 140
apartments 140
aws 140
نایاک 140
wackadoo 140
pencepinkeye 140
mujeresberracas 140
felon 140
alllivesmattertotrump 140
mittens 140
chriswallaceisadisgrace 140
5d 140
respectourmothers 140
confinement2 140
requestabet 140
jadecides 140
nominateandconfirm 140
tacha5kchallenge 140
burningvotes 140
illions 140
magawagon 140
hispanicheritagemonth2020 139
boricuasconbiden 139
briankemp 139
berniesanders2020 139
takethesenate 139
pedobiden 139
bank 139
foreign 139
straightredticket 139
noblepeaceprize 139
morningpoliticalthought 139
believescience 139
nonprofits 139
musicians 139
stopthecoup 139
kingjames 139
kanyeforpresident 139
jakegardner 139
oan 139
gotd 139
stonerfam 139
dogs4biden 139
emmy 139
lyingdogfacedponysoldier 139
firedupreadytogo 139
lbj 139
lawandorderpresident 139
wcvb 139
votedemocrats 139
flipthe3rd 139
michelleobamapodcast 139
ten 139
links 139
spx500 139
livemusic 139
baonpdx 139
livestreaming 139
veryfinepeople 139
buttarisbetter 139
ocean 139
stoparmenianterror 139
apruebo 139
sophiepetronin 139
gopracists 139
unitebluenomatterwho 139
biafrareferendum 139
allrise 139
aug26 139
donniedollhands 139
justice4navid 139
nassaucounty 139
haitian 139
truthsandwich 139
presidentsnowflake 139
dountoothers 139
nobelprize2020 139
hewilllose 139
cnndebate 139
republicanracism 139
himalayanz 139
305forever 139
lekkimassaccre 139
fishingpolechallenge 139
kotigobba3 139
donateforrbg 139
cancelthedebates 139
istandwithamyconeybarrett 139
aiimssoldout 139
getridoftheballots 139
weneedjoe 138
heforshe 138
bidenlosestotrump 138
asians 138
nouveleconomiste 138
guardian 138
democracyisontheballot 138
democracyday 138
ukpolitics 138
cv19 138
need 138
jeep 138
dump 138
ahrcusa 138
trumpgirl 138
vile 138
biblestudy 138
genzforbiden 138
universalbasicincome 138
makelyingwrongagain 138
flippablue 138
stopturkey 138
trumpsters 138
enthusiasm 138
bobdylan 138
thetrumpshow 138
ajopinion 138
voten 138
easton 138
rtj4 138
flip4mi 138
4morefornana 138
traversecity 138
mivote 138
uchaguzimkuu2020 138
thepresidentisacrybaby 138
soup 138
jacobblakeshooting 138
wwg1wgaworlwide 138
weleaded 138
soreloser 138
untrendtwitter 138
callthisout 138
dasvidaniyacomradetrump 138
missionimpossible 138
sft 138
مخاض_أميركا 138
trumpunemployment 138
democracydefender 138
commiecuomo 138
freshfam 138
weißehaus 138
prayersfortrumpandmelania 138
chinaiswithbiden 138
frenaaa 138
decorating 138
aug29 138
faturayıhalkakesiyorlar 138
trumprallymiddletownpa 138
sep29 138
mercyekesweet27 138
motiondesign 137
blowthisshitup 137
ingov 137
kap 137
coronavirusrelief 137
cogov 137
pompeopoems 137
turntables 137
rockies 137
maskoff 137
nancyblowout 137
gousa 137
immigrantsfortrump 137
terrorisme 137
johnoliver 137
ohvotes 137
maga20 137
democratplantation 137
therealkellyanneconway 137
ahrc 137
blogs 137
trumpsavesamerica 137
workersrights 137
ohdems 137
webercounty 137
sundayservice 137
crooks 137
ratings 137
buendia 137
voteforhope 137
frontpage 137
wip 137
electionsos 137
snoopdogg 137
pinellascounty 137
nyuvotes 137
official 137
russianvaccine 137
sanford 137
nlp 137
grammys 137
notoriousrbgforever 137
popular 137
kaynewest 137
trumptaxscam 137
1sttimevoter 137
aug13 137
preexisting 137
won 137
rollcall 137
askaboutclimate 137
mumbaiindians 137
گری_سیک 137
hôpital 137
wiredjoe 137
américain 137
thenengiera 137
الانتخابات_الأمريكية_٢٠٢٠ 137
flipca 137
catholicsvote2020 137
whatshappeninginthaiand 137
departmentofhomelandsecuritydhs 137
saneernos 137
shattabration 137
explodingtrees 136
foryoupage 136
flipthesenateblue2020 136
lawx 136
americasbest 136
broncos 136
hivote 136
ideologíadegénero 136
testify 136
trumpisthebest 136
photographers 136
kenya 136
yougotthis 136
write 136
medstudenttwitter 136
patriotsincontrol 136
preacher 136
wrwy 136
supplychain 136
icivicsednet 136
bidencrimefamiy 136
will 136
purrs4peace 136
traitorstoamerica 136
athletes 136
siriouslysusan 136
orangeissus 136
cjreform 136
homestretch 136
humans 136
readytovotepa 136
amyklobuchar 136
miamibeach 136
teamblue 136
halalan2022 136
maheshbabu 136
proof 136
aug11 136
classact 136
lfc 136
umfragen 136
delco 136
calmdown 136
leftisinsane 136
bunnylove 136
blackjesus 136
sagopakajmer 136
teamantirojos 136
teamjauría 136
teamlomejordetwitter 136
teamfénix 136
teamlibertad 136
wozaweekend 136
justiceacb 136
flylivestateside 136
tacha 136
abm 136
votesafenyc 136
किसान_विरोधी_मोदी_सरकार 136
किसान_विरोधी_अध्यादेश_वापस_लो 136
trumpvirusdeathtoll208k 136
numbers 135
claynation 135
scandemic 135
hr1044 135
marine 135
usefulidiots 135
usedropboxes 135
saints 135
israël 135
tuvotoespoder 135
stayhomesavelives 135
kanye2024 135
noextradition 135
ivotebecause 135
boo 135
voteyourpower 135
ufcvegas11 135
generalstrike2020 135
traitortot 135
voteoutcorruption 135
theleft 135
pranabmukherjee 135
nojoenohoe 135
electionsusa 135
doomscrolling 135
project 135
bills 135
saturdaynight 135
albany 135
cwba 135
trumpeffect 135
nonverbal 135
antitrust 135
iotd 135
votebecause 135
nhs 135
nh01 135
listenupamerica 135
hopeforthefuture 135
patreon 135
bombshell 135
nikeistrash 135
systematicracism 135
justiceforelijahmcclain 135
billboardmusicawards 135
endorsements 135
biology 135
trumpwatch 135
michelle 135
roadtrip 135
time4trump2go 135
willyougetsickordie_willyouinfectlovedones 135
kentuckyproud 135
bnb 135
hollywood4trump 135
follow4follow 135
dukesvote 135
aug9 135
la7 135
prophetmuhammad 135
aiimsreport 135
makeitnice 135
votedfortrump 135
americansfightforfreedom 135
ศึกชิงผู้นำสหรัฐ2020 135
abortolegal 135
peggynoonan 135
oduduwa 135
joebidencrimefamily 135
checkpoints 135
realdailybriefing 135
profeciacumplida 135
keepsharingthemic 135
removespeakerpelosinow 135
bluefortrump 135
repetition 134
wehaveacountrytosave 134
bigten 134
dumpgop 134
shoveyourmaskupyourass 134
givemelibertyorgivemedearh 134
photographer 134
garcia 134
senile 134
town 134
abudhabi 134
biblebeliever 134
poppyforpresident 134
snap 134
closernation 134
dumpdaines 134
politicalnews 134
businessowners 134
equalpay 134
coronahoax 134
paix 134
getridoftrump 134
trumpsurrenderedtocovid 134
makeamericakindagain 134
pollsarentreal 134
danbongino 134
octubre 134
carrboro 134
jojorgenson2020 134
episode 134
columbusohio 134
desantiskillsflorida 134
bbcqt 134
violent 134
weekendvibes 134
azerbajian 134
buttigieg 134
projectconnect 134
funniesttweets 134
rockthevote2020 134
putinspiglet 134
bidenisapuppet 134
bus 134
voted2020 134
uollixo 134
etc 134
slaves 134
uselectionswithbhaskar 134
c19deaths219000 134
elliottwave 134
deblasi 134
writeinkristin 134
felizfinde 134
givingback 134
woodwardbook 134
afbday 134
nosuckersnolosers 134
rtept 134
smokingsection 134
mlga 134
shutitalldown 134
unbossedunfiltered 134
nexstardc 134
lockdowntwo 134
aiimsbikgaya 134
constitutionalcrisis 133
trumpvirusdeathtoll180k 133
eugenics 133
chinaownsbiden 133
trump2036 133
suez 133
ballotboxes 133
weaktrump 133
coloradosprings 133
trumpisinsane 133
cbc 133
wearemissouri 133
dontboo 133
voteforhealth 133
policereformnow 133
affirmativeaction 133
prestrump 133
happysunday 133
treatment 133
lego 133
moronsaregoverningamerica 133
onetermthom 133
meghanandharry 133
wisgop 133
covidioten 133
midterms 133
suvotes 133
ca44 133
restoredignity 133
trumpisacrook 133
iamnotsorry 133
votewhileyoustillcan 133
mailearly 133
benghazibombshell 133
livefree 133
algerie 133
redpillrevolution 133
bcstx 133
allinthistogether 133
flipmoblue 133
concert 133
cnnlixo 133
vietnameseamerican 133
cricket 133
shade 133
mikepence2020 133
penceflyhead 133
doitbold 133
dialitforward 133
mspolitics 133
noalnom 133
trumpdeathtoll209k 133
th4gs 133
americanbetrayal 133
donaldtrumpyourefired 133
allsoulsday 133
wearethemedia 133
qurantinecheckpoints 133
esunhonorestarconobrador 133
میشیگان 133
aiimsbefairinssrmurdercase 133
evangelicalshame 133
ileftthegop 132
noregrets 132
disinfectant 132
whosaidit 132
cnnnews 132
texasvoting 132
wellnesswednesday 132
wattpad 132
80s 132
datoeconomia 132
climatestrikeonline 132
burn 132
libtard 132
anarchism 132
princessbride 132
mpelection 132
voteblueendtrumpvirus 132
reproductivejustice 132
generationz 132
kamalaharrisisafraud 132
magaarmy 132
vancouver 132
newmusicalert 132
if 132
silence 132
buy 132
225kdeadamericans 132
oilindustry 132
ohioans 132
apush 132
text 132
voteoutmoscowmitch 132
deadamericans 132
meded 132
medicalfreedom 132
wordsofwisdom 132
common 132
canadiansforbiden 132
jamesbond 132
influencer 132
trumpisaserialkiller 132
attentat 132
corbyn 132
stopballotharvesting 132
03nov 132
tarrant 132
gulfkanawut 132
coalition 132
lmfao 132
endpolicebrutalityinnigera 132
cuthismic 132
sundayschool 132
trumphastherona 132
votingplaybook 132
casabranca 132
aug10 132
yumaaz 132
happybirthdaysrk 132
البيت_الابيض 132
arnabwearewithyou 132
earper 132
sarkasmusoff 132
thenletjusticebedone 132
blackboaterfortrump 131
cheaterinchief 131
frey 131
digitalwarriors 131
pervert 131
esg 131
barca 131
districtofcolumbia 131
flatearth 131
pedofili 131
danawhite 131
fidelcastro 131
injectbleach 131
talibantrump 131
co2 131
evanescence 131
garbagepresident 131
trumpistoxic 131
flipgablue 131
vision 131
loveit 131
plague 131
saveamericafromtrump 131
saltlakecity 131
drbirx 131
teamsters 131
mytwitteranniversary 131
chelseahandler 131
لیدر_ری_استارت 131
mansplaining 131
votetogether 131
justiceisontheballot 131
womanfortrump 131
businessowner 131
ohleg 131
bringafriend 131
abis 131
fl15 131
paleg 131
agolftwitler 131
blackmaga 131
pandemic2020 131
stressed 131
warmachine 131
philcollins 131
stpaul 131
electionpolls 131
patrioticeducation 131
the100 131
fincen 131
aug12 131
wtppa 131
believethescience 131
silencetrump 131
dgb 131
getyabootytothepolls 131
erincruzforcongress 131
trumpsforever 131
donaldtrumphascovidparty 131
ilhanomarvoterfraud 131
chennaisuperkings 131
redwaverevival 131
sieger 131
dallasjones 131
americansdiedforfreedom 131
بنسيلفانيا 131
namoapp 131
crowdermania 131
impeachthemf 130
trumpisabioterrorist 130
cinema4d 130
haleyes 130
teamdmp 130
arresttrump 130
uselectionsuntangled 130
encouragevoting 130
hellnojoe 130
colinkaepernick 130
dirtydemocrats 130
communities 130
verzuzbattle 130
endabortion 130
crudeoil 130
magaparade 130
wearamaskplease 130
libraries 130
joebidenlies 130
stochasticterrorism 130
hillarywasright 130
ladies 130
really 130
gopcrimesyndicate 130
earlyvoters 130
interiordesign 130
win2020 130
forhistoryssake 130
nyfortrump 130
supertrump 130
postcardsforamerica 130
blackgirlsvote 130
neoliberal 130
seatsforstimulus 130
انتخابات 130
trevornoah 130
follobackinstantly 130
medialitwk 130
all3branchesnov3rd 130
premier 130
hannibal 130
eyeswideopen 130
votajota 130
coneybarrett 130
european 130
anitahill 130
bidensupportsantifa 130
prayingfortrump 130
vijay 130
اسرائیل 130
eurovision 130
bvft 130
trumpalwaysright 130
ryerolltothepolls 130
takebacktuesday2020 130
jack 130
billcosby 130
trumporbiden 130
aug20 130
specialcounsel 130
2020alypse 130
followerpower 130
circulaenredes 130
hairgate 130
istandwithfatherjamesaltman 130
theclauses 130
buckbreaking 130
trumpdeathtoll231k 130
alumniagainsttrump 130
fayettevillenc 130
sudamericana 130
airlinereliefnow 130
readingrussia 130
gaziueniversitesi 130
wethepeoplemarch 130
recordnews 130
wewillnotyield 129
teacherlife 129
crash 129
freeandfairelections 129
clapper 129
bidenknew 129
caa 129
bars 129
joecares 129
qanoncult 129
tradewars 129
tcnt 129
4moretodomoreforyou 129
helpus 129
lwc 129
findcommonground 129
web 129
選挙に行こう 129
evolve 129
dixiecupnation 129
hongkongprotests 129
speak 129
americansoverseas 129
preexistingcondition 129
ijs 129
vote4joe 129
thedangerousones 129
potstocks 129
bloggerstribe 129
weho 129
qaf 129
truthoverflies 129
stevejobs 129
sayit 129
पूर्ण_भागीदारी 129
justasking 129
actors 129
arizonavotes 129
tequila 129
straightdemocrat 129
keepvoting 129
climatehope 129
covidisahoax 129
howcananyonevoteforthisguy 129
untrendoctober 129
trumpsbrigade 129
bidenidiot 129
yeahkamala 129
makeanimpact 129
bıden 129
teamchasten 129
7oct 129
megxit 129
trumppeacefulprotests 129
kingmeme 129
votemaskormail 129
plausabledeniability 129
gojoebiden 129
news3now 129
aprayerfordorathy 129
dissertation 129
nationalsandwichday 129
savagemode2 129
انتخابات_آمریکا۲۰۲۰ 129
esbright 129
いいおしりの日 129
quarantaine 129
reclaimmaga 129
chriswallace2020 129
nobelpeaceprizefortrump 128
asorockisempty 128
instablock 128
berlusconi 128
bulls 128
wildcats 128
protestors 128
pmpk 128
wecanbebetter 128
arvote 128
homeofthebrave 128
electequality 128
tempe 128
leonardcohen 128
endhomelessness 128
gandhi 128
flintwatercrisis 128
expansion 128
belarusprotest 128
billiondollarloser 128
reinstatejack 128
firedupandreadytovote 128
cd8 128
globalhealth 128
dst 128
planb 128
relationships 128
blacksforbiden 128
thewall 128
emoluments 128
yeswedid 128
electanurse 128
senado 128
attorney 128
thehandmaidstale 128
washyouthands 128
reddit 128
voteemout 128
trumplied217kamericansdied 128
qcpolusa 128
utelection 128
churchill 128
lindseygrahammustgo 128
callofdutymodernwarfare 128
jk 128
gbbo 128
trum 128
trx 128
votetrumppence 128
hollywoodpedos 128
deprem 128
scoobydoo 128
fintwit 128
demcastmd 128
imstillwithher 128
bidensupportsseniors 128
hodl 128
impeachdejoy 128
truedat 128
eeuu2020 128
governo 128
evangelicalvote 128
kamalawonthedenate 128
wayne 128
poeticjustice 128
farm 128
ripbreonnataylor 128
kiryakosmiçotakis 128
covidkarma 128
gezglotze 128
debateband 128
flipsc07 128
paraguaysupportstrump 128
cnyvotes 128
electiongate 128
ผลเลือกตั้งสหรัฐ 128
kapook 128
theistheway 128
backalleyabortion 128
kag2020landslide 127
herosact 127
whitehousebriefing 127
cubanamericans 127
childseparation 127
transformers 127
therapy 127
drama 127
denverpost 127
elite 127
haikuchallenge 127
irresponsible 127
keepresisting 127
pasiónxcuba 127
mural 127
peuple 127
content 127
xrpcommunity 127
redawaken2020 127
knowtheirevilgame 127
info 127
suicide 127
trumpublicans 127
elephant 127
vets1st 127
trancefresh 127
hillarywarnedus 127
pa14 127
carolina 127
voteindependent 127
mn08 127
prettyplease 127
vmnews 127
engineering 127
trumpfamilycorruption 127
endbadgovernance 127
comfortfood 127
goaway 127
पूर्ण_मतदान 127
seventeen 127
everyvoicematters 127
debacle 127
کاملا_هریس 127
ca29 127
democratsaredesperate 127
natsec 127
votethepoweroftwo 127
hbcuvotesmatter 127
mortgage 127
betsydevos 127
sniffer 127
iava 127
goodyearboycott 127
beirutexplosion 127
tanka 127
ny17 127
westpoint 127
voetsekeff 127
streamwhatafeeling 127
nc02 127
9wx 127
brettfavre 127
mostrequestedlive 127
voteblueforhumanity 127
climatesolutions 127
rsbnetwork 127
trumpdoesnothavecovid 127
gelsinartikbalotelli 127
zozitunzi 127
bidenisabetterdeal 127
voteforpresidenttrump 127
zoomwithoprah 127
codenewbie 127
endfascisminamerica 127
tesekkuerlerakut 127
changamkanarobjun 127
sotalisto 127
txsos 127
makethewestfreeagain 127
الولايات_المتحدة_الأمريكية 127
150kdeaths 127
voteoutrepublicansenators 127
30settembre 127
toocoolforschool 127
opensociety 126
celtics 126
thegift 126
clorox 126
iranians 126
ftp 126
id01 126
postoftheday 126
parklandstrong 126
garden 126
suvotoessuvoz 126
justinbieber 126
maharashtra 126
wecount 126
drinking 126
donwinslow 126
forward 126
babies 126
velshiacrossamerica 126
crushthegop 126
wnlopzondag 126
hocomd 126
pnw 126
sculpture 126
nflfans 126
eleccionespresidenciales 126
navajo 126
boycottfoxnews 126
portrait 126
bidenissick 126
marfooglenews 126
pasco 126
nationalcoffeeday 126
hbcuheroes 126
theswamp 126
walkawayfromdemocratsocialists 126
wolves 126
thc 126
voteblueforyou 126
latinovoters 126
votemn 126
july31 126
proudsouthasian 126
trumpliesaboutcoronavirus 126
baaghitv 126
funtimes 126
s386isfair 126
abortionisawomansright 126
gandhijayanthi2020 126
aspchat 126
neverforgetsept11 126
votered2020tosaveamerica 126
va1 126
wyelection 126
shaahyaan 126
unidadpatriotaanteelbloqueo 126
morganvotes 126
workalong 126
sweet 125
sally 125
trumpthugs 125
demsgotv 125
courtreform 125
americalovestrump 125
votewiththem 125
yang2024 125
factcheckers 125
centralparkfive 125
votenomatterwhat 125
ebooks 125
littlemarco 125
registeredtovote 125
opinions 125
partisan 125
toxictrumpmustgo 125
crookeddonald 125
asot 125
diy 125
marchtothepolls 125
makeamericaamericaagain 125
toxicmasculinity 125
inspired 125
insidertrading 125
useyourpower 125
cpusa 125
ripple 125
rowdyvotes 125
trumppencelandslide2020 125
talkshow 125
eriepa 125
playyourpart 125
exhausted 125
zoomwhereithappens 125
lookinglogo 125
lookingforlogo 125
lookingforlogodesign 125
voiceover 125
sign 125
mainaandkingangi 125
cartoonber2020 125
rajnikanth 125
lawless 125
goldenretriever 125
twitmo 125
miamimundo 125
interregnum 125
cneser 125
protectuspswhistleblowers 125
michigangovernor 125
trumpcrimefamily_lockthemallup 125
southerncameroons 125
크래비티 125
godgunstrump 125
1776sentme 125
unstoppablevoters 125
dropballotsoff 125
bidenharrisfollowscience 125
disruptdisinfo 125
smokinggunemail 125
theyearofthepurr 125
result2020 125
ميشيغن 125
dyingfortrump 125
mentalacuity 125
estallido 125
sep26 125
flunktrump 125
juezfederal 125
russiareport 124
hhs 124
globalhug 124
impeachedpresident 124
chrisrock 124
ebola 124
suffragette 124
sonomacounty 124
takethehouse 124
defund 124
votefromhome 124
extrememagashoutout 124
thesocialdilemma 124
healthylifestyle 124
candaceowens2024 124
tpp 124
spirituality 124
leftism 124
passion 124
etsymntt 124
donald_trump 124
peoplehavethepower 124
concours 124
bbnajia 124
transition 124
votemoscowmitchout 124
jamesbaldwin 124
nationalnotfittogovern 124
burnitdown 124
glee 124
thinkbigsundaywithmarsha 124
accesshollywood 124
filmmaking 124
peaceforarmenia 124
missourivotes 124
tanzaniadecides2020 124
freeworld 124
sing 124
makeaplan2020 124
storytelling 124
secim 124
gavote 124
voteallrepublicansout 124
expose2020 124
duvalcounty 124
voteaboutit 124
zensur 124
openchurches 124
coldwar 124
getusppe 124
ca10 124
napsforall 124
riverside 124
viernes 124
sharonstone 124
atención 124
votecool 124
ov1 124
kellyanneconwayhascovid 124
heismypresident 124
jeanineañez 124
walkintovote 124
distance 124
jackievigil 124
trumplied209kdied 124
turntexas 124
magatignoranceisepic 124
canlab 124
rtmerealdonaldtrump 124
politicide 124
ejeancarroll 123
benghazi4 123
lose 123
voteoutthegopcowards 123
end 123
rezthevote 123
vot 123
ft 123
knicks 123
israele 123
dopeydonald 123
color 123
jets 123
womeninscience 123
gore 123
fakepandemic 123
esl 123
rudereport 123
votenotfight 123
fans 123
tea 123
teamdeplorable 123
hatersgonnahate 123
electionlaw 123
drag 123
endtrumpchaos 123
mob 123
fbrpartytime 123
nuts 123
trumpvirusdeathtoll160k 123
down 123
nomorehate 123
demcastva 123
trumpchinesebankaccount 123
bought 123
republicanforbiden 123
pink 123
economicrecoveryplan 123
rtl 123
truethevote 123
hunterbidencrackpipe 123
hunterlaptop 123
tobigtorig 123
votebluetosaveyourlife 123
gunsensemajority 123
platform 123
outdoors 123
access 123
votebluedowntheballet 123
georgiafortrump 123
turnitblue 123
faze5 123
midland 123
normalizevoting 123
2021速報 123
montgomery 123
tn09 123
wolf 123
discord 123
dictatordon 123
conway 123
dumpsterfire2020 123
republicansfortrump 123
ayannapressley 123
philippines 123
katyayan 123
cotus 123
doral 123
nj11 123
thisisnotadrill 123
末満健一 123
standwithwho 123
trumpcrash2020 123
az2020 123
royalfamily 123
bluecongress 123
endmassincarceration 123
mableton 123
bugsbunny 123
rats 123
bidencozywithchina 123
soberana01 123
standdownstandby 123
opendoor 123
trump20202 123
betrug 123
waprimary 123
rgbforever 123
indiawitharnab 123
illegalswantbiden 123
freewayblogger 122
floridavote 122
astronomy 122
macon 122
genève 122
hollywoodexposed 122
donalddeathtrump 122
minority 122
thief 122
nohr8089 122
cornavirus 122
trendingnews 122
hacked 122
korea 122
부캐 122
theeconomist 122
shit 122
mamamoo 122
play 122
fightfascism 122
dex 122
valimai 122
divisiveness 122
incompetencekills 122
javotes2020 122
savethevote 122
bluewavelandslide 122
patriaylibertad 122
wichita 122
tunua2020 122
horrormovies 122
votejuliegobble 122
poetic 122
trumpdontcare 122
colombiacontrump 122
staymighty 122
demsabroadcanada 122
cuts 122
trumpelections 122
worthit 122
tacos 122
nativeamericanlivesmatter 122
freebritney 122
cal4nc 122
pd 122
shpoll20 122
australiansfortrump 122
bidentownhallabc 122
musiccityrep 122
nc2020 122
mls 122
spokane 122
kc 122
mediacircus 122
listennow 122
nativelivesmatter 122
pawankalyan 122
thursdaylaugh 122
supportusps 122
yovote 122
earlyvotingflorida 122
deported 122
womensrightsmatter 122
bayrou 122
texasisthebiggestbattlegroundstate 122
lieshaveconsequences 122
adiostrump 122
bomb 122
followthebus 122
mathematics 122
teamtrumpusa 122
سليماني 122
metrópoles 122
vcujournos 122
speakupbihar 122
usindianrelations 122
checkjoesears 122
ivoteforequality 121
comradetrump 121
joebiden46thpresident 121
starvation 121
publicschools 121
rays 121
rubio 121
manifesto 121
collegelife 121
two 121
redwhiteblue 121
bidenharrisriots 121
lcn 121
freekyle 121
whenwedontvote 121
readerschoiceawards 121
srbija 121
instadaily 121
ifba 121
ihub_stockposts 121
patriotprayer 121
alecbaldwin 121
news18india 121
fema 121
every 121
energytransition 121
keepamericagreatforever 121
soynuevaprensa 121
freeamerica 121
bannonindicted 121
smartcity 121
moderatemyth 121
futureisfemale 121
sayhernamebreonnataylor 121
scum 121
fearlessmessengers 121
cannabisindustry 121
jeffsessions 121
flipitallblue 121
votegeorgia 121
affiliatemarketing 121
electjoebiden 121
bengals 121
hats 121
trumpdebt 121
stevekornacki 121
blackboyjoy 121
pleaseshare 121
putkids1st 121
osce 121
ncslelections 121
loúltimo 121
abajoelcomunismo 121
vvote 121
simafortx 121
flipflorida 121
trayvonmartin 121
patriotday 121
nepa 121
conservativesip 121
whitehousewatch 121
shesthechange 121
bringit 121
nosympathyfortrump 121
sabado 121
vote4respect 121
ترامپ_بایدن 121
auntora 121
peoplesparty2024 121
bist100 121
maryannetrumpbarry 121
underdemocratrule 121
newportnews 121
puppyeyes 121
eleiçõesamericanas2020 121
illner 121
thaipbsphoto 121
patriotmovement 121
donalddump 120
prophetic 120
inittowinit 120
gottobenc 120
thetimes 120
nuggets 120
hawks 120
khashoggi 120
neverharris 120
miamifortrump 120
construction 120
theprojecttv 120
quiz 120
presidentaldebate 120
stories 120
maketexasblue 120
insomnia 120
votebluewisconsin 120
earthcrisis 120
nih 120
gerd 120
theplotagainstthepresident 120
lavote 120
result 120
smarthome 120
amazonprimeday 120
empire 120
influenza 120
cheese 120
theworld 120
spreadlovenothate 120
britneyspears 120
armeniastrong 120
liberalsarecancer 120
r 120
mypillow 120
uswbat 120
removepelosi 120
makegoodtrouble 120
propagandalive 120
slovenia 120
zombies 120
takebackcontrol 120
glendale 120
trumpworstpotus 120
presidentialelections2020 120
rashtrakibaat 120
clowntrump 120
laughteristhebestmedicine 120
votebluetorestoreethics 120
mailready 120
flywillvote 120
esconpropuestas 120
intervencionmilitarya 120
trumppenceknew 120
ripbiden 120
neomarxism 120
prayingfortrumpandfirstlady 120
mothers4trump 120
votebidenhesanadult 120
globalcurrency 120
otc 120
voucher 120
wordsandnumbers 120
killsocialmediabill 120
aug1 120
rutosattemptedcoup 120
killers4trump 120
unfitjoe 120
stophateforprofit 119
impeachbillbarr 119
tmobile 119
votebidenharrislandslide 119
nochildrenincages 119
putinstrump 119
donotabandonus 119
votehickenlooper 119
gunsensevoter 119
azfamily 119
bankruptcy 119
fomc 119
greedy 119
skeptic 119
trumpcheatsateverything 119
dumbtrump 119
indyref2 119
okleg 119
magachallenge 119
4more4nana 119
amy 119
daviddorn 119
مرگ_بر_خامنه‌ای 119
rightnow 119
standup4humanrights 119
whowillwin 119
wevotewewin 119
trumpdidthis 119
trumpdementia 119
student 119
jlp 119
erictrumpukrainescandal 119
mi11 119
encouragement 119
alqaeda 119
jackson 119
counted 119
presidentialcandidate 119
trumpdancechallenge 119
loveyourneighbor 119
votebluebeforewealldie 119
mjhegarfortexas 119
racerelations 119
vaccinessavelives 119
artsvote 119
العربية 119
wake 119
charlottenc 119
godzilla 119
原付二種 119
lindseygrahamisaracist 119
coronapalooza 119
serve 119
oscars 119
drawtober2020 119
albumoftheyear 119
hellno 119
hotus 119
keepamericagreatagain 119
comments 119
vengeance 119
sunny 119
essaypay 119
cutthemic 119
lifegoeson 119
mrpostman 119
humanrightsforall 119
savethedayin3words 119
birdphotography 119
trumppence2020tsunami 119
onemillionofus 119
waynecounty 119
pelosihairgate 119
emergenow 119
ondemand 119
blueshift 119
jummahmubarak 119
خبر_فوری 119
pnr 119
supportnra 119
100mosthandsomemen2020 119
wemustgoforward 119
pamkeith 119
wallacefail 119
swain 119
independenciadobrasil 119
المهندس 119
hurricaneisaias2020 119
operationstallandsteal 119
maglie 119
thestandardinfographic 119
masterchefbr 119
parnas 118
fireputinsgop 118
covidkim 118
volunteering 118
freejulianassangenow 118
trump2040 118
trumprocks 118
bruxelles 118
rush 118
globalfratparty 118
riseupamerica 118
ufos 118
blackbusiness 118
pain 118
passtheheroesact 118
lwvfw 118
cpc 118
roycooper 118
dancingwiththestars 118
buildbackstronger 118
ripchadwickboseman 118
jaleb 118
trumpchump 118
akpolitics 118
iowaforbiden 118
votewarnock4senate 118
ourpower 118
worththewait 118
cruz 118
parisbeheading 118
restart_is_love 118
az04 118
trustfauci 118
shortstories 118
chiefs 118
plebiscito2020 118
pokemongo 118
darien 118
cases 118
paradetothepolls 118
4t 118
imf 118
americasdebate 118
franklintn 118
straightblue 118
jerseycity 118
nah 118
integritymatters 118
ks03 118
choosegreatness 118
obergefell 118
tuvotoestuvoz 118
mindset 118
spreadlove 118
obamagateaintgoingaway 118
takeyourpowerback 118
rudyisarussianasset 118
amérique 118
voteanywayucan 118
bay 118
babyslivesmatter 118
nocomradesunder2k 118
lalbahadurshastri 118
nevadavotesblue 118
violentleftwingmob 118
littleredriotinghood 118
closethecamps 118
aug7 118
nationalvoterregistrationday2020 118
justiceruthbaderginsburg 118
étudiants 118
ruthsrevenge 118
tuesdaydebate 118
dstv403 118
craigofthecreek 118
depremvergilerinerede 118
جورجيا 118
maskupidaho 118
armys𓆗 118
joeday 118
enoughenough 118
chocoholic 118
maskon 117
abc2020 117
newsflash 117
patagonia 117
nomuslimban 117
podin 117
heattwitter 117
americafirstpresident 117
irak 117
woodwardknew 117
cyrus_empire 117
takeastand 117
missoula 117
trolling 117
clownshow 117
realheroes 117
tip 117
flipsenate 117
unconstitutional 117
iranprotests 117
voteright 117
fakevirus 117
vlog 117
avengersendgame 117
bothsides 117
umich 117
ar02 117
bidenhariss2020 117
blame 117
laura 117
algore 117
cnnpolitics 117
scamdemicisover 117
chrissyteigen 117
disappointed 117
trumptards 117
farmmurder 117
theworldmustknow 117
americanabroad 117
pghnews 117
harassment 117
bidencriminalfamily 117
wind 117
forever 117
listíndiario 117
ubi2020 117
ca44votes 117
votingearly 117
keitholbermann 117
meloni 117
ourvoicematters 117
alexandervindman 117
treasonous 117
chronicillness 117
trumpissick 117
dropbox 117
corruptcomplicitgop 117
liveline 117
imperialism 117
cluster 117
wellbeing 117
arte 117
voteout 117
トランプ大統領を支持します 117
brothers 117
trumpisallfake 117
costofhome 117
sidnaaz 117
cvs 117
wear 117
turntheusblue 117
mascherina 117
fayetteville 117
アメリカ大統領選挙2020 117
dropoffballots 117
sympathy 117
bidenunitingus 117
govabbott 117
libertynotlockdowns 117
paramédicaux 117
metheone 117
gsdofinstagram 117
ut4 117
happyday 117
jacknicklaus 117
stimmen 117
wybory_usa 117
6dvictoriaperfecta 117
태오 117
푸른바다의전설 117
chinesebankaccount 117
mesuressanitaires 117
alibaddou 117
trumpknewandcalleditademocrathoax 116
lithuania 116
retro 116
ancestors 116
whitepeople 116
markcharles 116
radicalpolitics 116
wowdems 116
thankyoubernie 116
kompromat 116
career 116
billbarrlies 116
domain 116
singapore 116
hidinfrombiden 116
jaimeharrison2020 116
audiobook 116
popcorn 116
dinner 116
odni 116
trumpisadomesticterrorist 116
greens 116
unitedwewin 116
fixit 116
fireworks 116
hegar 116
chumpfortrump 116
ohiovoters 116
dearleader 116
flipflblue 116
financialsocialwork 116
financialstress 116
felizjueves 116
makethempay 116
austintexas 116
liuna 116
pot 116
pumpkincarving 116
voteforwomen 116
unmasking 116
sustainable 116
purpose 116
qldvotes 116
packunited 116
chester 116
livepd 116
chaz 116
earlyvoteisthegoat 116
lobbyist 116
ups 116
wtpoh 116
bereal 116
byegop 116
votejonossoffga 116
debatebingo 116
devinwontdebate 116
july24 116
essence 116
bluewavesenate2020 116
whnazis 116
arresteddevelopment 116
isking 116
lordsndsavior 116
रिम 116
bardacity 116
honkforjoe 116
memeweek 116
lakehartwell 116
france3 116
b2fightingseries 116
600kforkea 116
caputo 115
rep 115
twdfamily 115
colbert 115
infosecurity 115
trumpisanationaltreasure 115
nflboycott 115
standupcomedy 115
middleton 115
cabaltakedown 115
letsmakesomenoise 115
revival 115
ridinwithbidenharris2020 115
teepublic 115
lotr 115
pcgaming 115
lra 115
congressman 115
belohorizonte 115
brandontatum 115
scientist 115
pmoindia 115
transrights 115
bday 115
arrogant 115
globalcitizen 115
teamkennedy 115
joinus 115
tagesschau 115
larrykudlow 115
on 115
goldenshowerstrump 115
rumint 115
protectingourdemocracy 115
californians 115
sanditonpbs 115
lssc 115
democrazia 115
trump2020baby 115
lyingkamala 115
kerala 115
ncvotesearly 115
dank 115
castyourballot 115
onlineclasses 115
royalehigh 115
fortworthtx 115
24days 115
give 115
donothingdemocrat 115
fliptn 115
drseanconley 115
covidvic19 115
moma 115
debatetrumpbiden 115
durhamnc 115
madamevicepresident 115
bidendementiagate 115
narcissisticabuse 115
alexeinavalny 115
camera 115
bidenunitesus 115
biasedsocialmedia 115
exposegoogle 115
perdue 115
cocaineeyes 115
payaso 115
oh03 115
trumpgottherona 115
evangelicalchristians 115
votetuesday 115
horserace 115
debateme 115
taxloopholehypocriite 115
209k 115
tercih 115
rtmejoebiden 115
neverstopanenemyfromscrewingup 115
newbloodinscotus 115
tims2020 115
firstmondayinoctober 115
timetogetruthless 115
climatedebate 115
saythisnotthat 115
politicalcorrectness 114
neverstopfighting 114
redistricting 114
upstateny 114
nursesvote 114
philanthropy 114
iranvsusa 114
peoplesmanifesto 114
pelosiprivilege 114
weightloss 114
emiratosárabesunidos 114
freejulian 114
isabeldiazayuso 114
becker4nevada 114
fidel 114
battleborn 114
theshaderoom 114
stayinformed 114
bidenisarapist 114
republictv 114
edo2020 114
clean 114
bethevoice 114
bundesliga 114
realpresident 114
disabilityinclusion 114
singersongwriter 114
fuck45 114
funding 114
americancarnage 114
freedumb 114
alicejohnson 114
clearwater 114
churches 114
stoplying 114
ladygraham 114
americanhero 114
smilemore 114
birther 114
nolockdowns 114
operationorangecrush 114
presse_francaise 114
create 114
receptayyiperdogan 114
alphakappaalpha 114
hoyasvote 114
sd49 114
oompaloompatrump 114
trumpall50 114
stanleycup 114
aocplus3 114
prop207 114
lega 114
90s 114
artsakhisarmenia 114
swing 114
stopazeriaggression 114
afghan 114
resilient 114
media4democracy 114
2danimation 114
stimulusbeforescotus 114
voteeverydemocratout 114
hickenlooper2020 114
comeyrule 114
bidenforthewin 114
endthelockdown 114
cm 114
mikeissofly 114
tmcvotes 114
trumpvbiden 114
2020challenge 114
heat 114
walkawayfromcorruptdemocrats 114
paidleave 114
preparetofightfortrump2020 114
aglomerabrasil 114
pa09 114
fightforamerica 114
börse 114
mondaynightfootball 114
myprediction 114
necvotes 114
letsendthenitemare 114
smokethevote 114
voterintegrity 114
minimike 114
kamalafraud 114
roguesgallery 114
incredible 114
weloveerdogan 114
kinshasa 114
ne01 114
mensfashion 114
epistletobabamaigaskiya 114
cambridgeanaylitica 114
stateoforigin 114
iplseason13 114
myresistersisters 114
wedieforfreedom 114
sedadincer 114
trumptowermoscow 114
anthonykennedy 114
hawaiielection 114
rgvelections 114
eudecide 114
civediamoallacortesuprema 114
briefwähler 114
getwokeandvote 114
michaelcaputo 113
karenoftheday 113
hysterectomies 113
income 113
votefldems 113
cheeto 113
fuckouttahere 113
joehidin 113
zionists 113
favorite 113
oregonfires2020 113
macombcounty 113
harlem 113
hydroxychloriquineworks 113
reporter 113
qc 113
bookcover 113
tramp 113
americanlivesmatter 113
seminolecounty 113
gamergirl 113
prosecuteasnecessary 113
communitycollege 113
honduras 113
incendies 113
delhi 113
suburbanhousewives 113
blackwomansequalpayday 113
courttv 113
wearewomenfortrump 113
walk 113
trumplied225kamericansdied 113
rejecthate 113
americasfuture 113
soulofamerica 113
pollsarewrong 113
every30seconds 113
shutyourmouth 113
fortbendvotes 113
rallythevote 113
hey 113
nederland 113
liarliar 113
votedbymail 113
ddhh 113
boston25 113
socialaction 113
gobucs 113
overit 113
fl01 113
notimetodie 113
海外仕様 113
somosmas 113
dax30 113
votedougjones 113
byesusan 113
votedonaldtrump2020 113
solutions 113
boycottfacebook 113
techno 113
educationispolitical 113
taxcheat 113
trumptaxcuts 113
trumpistheantichrist 113
flipthewest 113
voteforindia 113
ratched 113
everyday 113
makeamericagreatagain2020 113
lawlessnesstrump 113
joebidencorruption 113
train 113
topunuzgelin 113
朴璐美 113
ireallydontcaredou 113
evita 113
dumbocrat 113
trump2020weloveu 113
avfc 113
glenngreenwald 113
covid19crisis 113
prosecutethemall 113
petroamajorloser 113
uribelibrees 113
mao 113
a10votes 113
nfltradedeadline 113
brettkavanuagh 113
aug5 113
electionday313 113
فی_الواقع 113
obigbomassacre 113
44days 113
nefariousrbg 113
gtcb169 113
acag 112
cancelstudentdebt 112
retrogaming 112
getoutthevote2020 112
sunnyhostin 112
restaurants 112
whatilearnedtoday 112
texasgop 112
trumpregime 112
colcap 112
dishonesty 112
notbiden 112
2deepwmc 112
civil 112
childlivesmatter 112
rihanna 112
loot 112
redtide 112
donaldtrumpbelieves 112
justicefordeon 112
draftkings 112
californiaheatwave 112
ltc 112
gameday 112
stoppolicebrutality 112
duval 112
doublethink 112
modihaitomumkinhai 112
tamil 112
theribbonmaker 112
theinfected 112
trumpkilledmymom 112
decision20 112
listening 112
lifetimeappointment 112
votebluewi 112
steel 112
polonia 112
useyourvote 112
dementiabiden 112
firepelosi 112
nld 112
justtransition 112
masksup 112
bluewavedesigns 112
anchorage 112
kayleighhascovid 112
homedepot 112
runwaytothepolls 112
lindseygrahamsc 112
offensive 112
onevote 112
equal 112
thegooddoctor 112
enjoy 112
vote4biden 112
dejoy4prison 112
savecalifornia 112
sara 112
sushanthsinghrajput 112
builttrumptough 112
pa08 112
present 112
byelections 112
breonna 112
jeffgoldblum 112
savelindsey 112
ssr 112
clevelandclinic 112
enia2020 112
verkiezingenvs 112
trumpnobelprize 112
russiainterference 112
weekendatdonnies 112
jagmeetsingh 112
cbiunfoldssrdishacase 112
panelsnotpipelines 112
wepickamerica 112
jorgensentownhall 112
lastdebate 112
christopherwary 112
trumpisafuckingmoron 111
zoomers 111
coloradofires 111
dontforgetourmilitary 111
allies 111
thepromise 111
regimechange 111
wipol 111
trumpgriftsyoudie 111
astartingpoint 111
gross 111
blacklivesmatterterrorists 111
markcharlesforpresident 111
mc20 111
rams 111
bostonglobe 111
braves 111
foxconn 111
انقلاب_قانون_اساسی 111
independenceday 111
fu 111
magazine 111
2020win 111
flyer 111
américaine 111
endwhitesupremacy 111
timewarp 111
battle 111
hillsboroughcounty 111
dancing 111
walkway 111
dcswamp 111
poroshenko 111
up 111
korona 111
enca 111
godless 111
joebidenisracist 111
bidenplan 111
publictransport 111
voteforyourfuture 111
raisethewage 111
patriarchy 111
packthecourts 111
bexarcounty 111
mswx 111
arleg 111
50centfortrump 111
twexit 111
شاه_و_مردم 111
unemploymentextension 111
borishasfailedtheuk 111
votarespoder 111
votetruth 111
antifascum 111
nflpredictions 111
snow 111
eddievanhalen 111
burismagate 111
مایک_پنس 111
eleccionesbolivia 111
boycottnbcnews 111
voteasthoughyourlifedependsonit 111
womeninleadership 111
fatbearweek 111
ursulavonderleyen 111
derangeddonnie 111
demdebate 111
jisung 111
draw 111
414votes 111
cummings 111
disappointment 111
greenday 111
hashtags 111
bigus 111
peta 111
wsjtalk2020 111
by20201102 111
ipo 111
trumpvirusdeathtoll172k 111
remembermethursday 111
noticierovenevision 111
carterpage 111
wildlifephototgraphy 111
staffiesmiles 111
azvote 111
dummydon 111
te21 111
aug18 111
perproom2020 111
immigrantrights 111
farmerfortrump 111
votetrumpinperson 111
texastrumptrain 111
gigiproietti 111
banglargorbomamata 111
stoppedinhistracks 111
takenaback 111
crouton 111
hawai 111
i24news 111
herecomesthechange 111
electionnigt 111
foxnewsdebate 111
extinction 110
stevebannonarrested 110
fuckmaga 110
trumpbetrayedamerica 110
fired 110
pumpkins 110
neversocialism 110
housevote 110
doglovers 110
japanese 110
wwf 110
loveamerica 110
notgonnalie 110
ky3news 110
oneortheother 110
ky3 110
readytogo 110
paulryan 110
opec 110
redessociales 110
fuckjoebiden 110
simaladjevardian 110
voteky 110
weneedbiden 110
voteallgopout 110
register2vote 110
whitenationalist 110
johnkelly 110
katyperry 110
orangeburg 110
greenville 110
nyag 110
nancy_pelosi 110
conmantrump 110
voterizer 110
usavalet 110
votemarkkellyaz 110
databreach 110
steeledossier 110
flip 110
massincarceration 110
americanvalues 110
crude 110
phx 110
suffragettes 110
pewdiepiehascancer 110
nflpoll 110
yesonprop17 110
german 110
saynotocommunism 110
nbcnewsisasellout 110
debatedebacle 110
johndurham 110
trumprallyiowa 110
palegis 110
nomeowlarkey 110
of 110
bek 110
contestalert 110
predicciones2020 110
historymatters 110
aktien 110
writeindrshiva 110
votingispower 110
silentmajorityfortrump 110
trpscandal 110
garcialuna 110
gotothepolls 110
maomaoheroesofpureheart 110
chavez 110
livepdnation 110
americanexpat 110
votersuppresion 110
goodfeels 110
votefortheright 110
1stvote 110
univision 110
amendment4 110
camela 110
killercity 110
alphabet 110
dabears 110
election202 110
cd4 110
aug21 110
تركيا 110
ilpol 110
commongood 110
teamjoella 110
150kdead 110
gaslightingamerica 110
feministicon 110
trump_paid_more_for_sex_than_tax 110
tributetoshahlateefbhittai 110
happyboyfriendday 110
vickidillard 110
islamic_terrorist 110
wedonthavetime 110
usdecides 110
εκλογεςηπα 110
何志平 110
justiceamyconeybarrett 110
nufdiforum 110
therulingclass 110
richardiii 110
teksağlıkgünü 110
bizyanındayız 110
econwatch 110
elani 110
2valg 110
btsonfallon_d4 110
kaggang 109
votebluenotcriminals 109
bidenmobs 109
neonazis 109
yahoo 109
joinjaime 109
merchbyamazon 109
darmanin 109
buck 109
wexit 109
bidenisbehind 109
mothers 109
ndpol 109
isolation 109
mr 109
alternative 109
uaw 109
ios14 109
oilprice 109
publicrelations 109
drink 109
dnd5e 109
louderwithcrowder 109
robinhood 109
ausbiz 109
kamalnath 109
dumptheenablinggop 109
huntingtonbeach 109
tory 109
hartaberfair 109
civ 109
rethuglicans 109
frauds 109
ableg 109
presidentpussyassbitch 109
démocratie 109
deltasigmatheta 109
votecomplicitgopcongressstatelocalout 109
bidenharristosavedemocracy 109
ama 109
31nightsofhalloween 109
roe 109
galeharold 109
carolinedunord 109
conservatism 109
polarbears 109
domainnames 109
rss 109
fraudwatch 109
जागरुक_मतदाता_सशक्त_मतदाता 109
everydaycounts 109
armeniaagainstterrorism 109
cloud 109
endirecto 109
barbarabollier 109
toys 109
timeforachange 109
cowardtrump 109
diplomacy140 109
trumpiskillingamerica 109
bae 109
carryon 109
batmanday 109
stopsupportterrorism 109
frustration 109
piersmorgan 109
jensenackles 109
foreigncorruption 109
soulofournation 109
bansharialaw 109
roidragetrump 109
pelosiforprison 109
falseequivalency 109
allinsc 109
oxygen 109
trumpwarrior 109
yellawood500 109
dek64 109
tellotherstovote 109
atandocabos 109
ancienthistory 109
lanotteamericana 109
bestflotus 109
kayfabe 109
sully 109
jaehyun 109
lavazzacoffee 109
alaune 109
pbsgoodtrouble 109
magatheinterstate 109
forestcities 108
powertothebluevote 108
acetheelection 108
flipcared 108
southasian 108
howiehawkins2020 108
champion 108
firstvote 108
albertofernández 108
mavericks 108
voteaprilbecker 108
wnl 108
terrorismo 108
votestraightbluetosaveamerica 108
battlerap 108
followforfollowback 108
lyrics 108
thedailyshow 108
bulldog 108
democratruncities 108
divide 108
imwithyou 108
wedecide2020 108
gojoego 108
nonsense 108
bidenchina 108
kill 108
redtoblue 108
americancitizens 108
noplan 108
trumpdeathtoll224k 108
endgerrymandering 108
seanparnell 108
waronchristmas 108
votethebumout 108
ragedonate 108
colombianosconbiden 108
fightthepower 108
politicallycorrect 108
westhollywood 108
maskupwi 108
mumbai 108
pwdapp 108
plan_b 108
resistence 108
conversation 108
standbackstandby 108
deletethegop 108
nopaywallhere 108
suppressyourvote 108
lucymcbath 108
propa 108
hunterbidencollusion 108
superbowl 108
c4c 108
beaubiden 108
judgebarrett 108
portlandme 108
treehouseofhorror 108
narcissistic 108
nonviolence 108
shelbycounty 108
trumplied210kamericansdied 108
thomasjefferson 108
royalehightrading 108
promotethevote 108
justiceforbreonna 108
americansunitedagainsttrump 108
trumpdistraction 108
birtherism 108
north 108
weareunited 108
americalast 108
presidentruleinmaharashtra 108
tre45onpublicans 108
saforbiden 108
nationalsecurityrisk 108
civicresponsibility 108
sd15 108
cuma 108
texassenatedebate 108
nonewjusticeuntil2021 108
floridagop 108
lalbahadurshastrijayanti 108
voteerincruz 108
الانتخابات_الرئاسية_الأميركية 108
loseyourself 108
july29 108
bluehour1stwin 108
firdousashiqawan 108
تحديث_السناب 108
icanonlyimagine 108
dwnoticias 108
brakethebus 108
letlisadebate 108
jamesfuture 108
trumpstaystrong 108
staysafeatthepolls 108
sid2020 108
verbalabuse 108
homeishere 107
youthlead 107
vichygop 107
cubanamerican 107
rebuildky 107
ifbp 107
mad 107
laopinion 107
votemcgrath 107
whataboutism 107
warcriminal 107
winwin 107
warroom 107
unitedarabemirates 107
votedc 107
trumo 107
lrm 107
sofia 107
colts 107
emirates 107
page 107
bribes 107
oligarchs 107
performance 107
chicagoprotests 107
series 107
tomforsantamonica 107
trumpvotersuppression 107
tangerinenightmare 107
godblessyou 107
خامنه‌ای_جنایتکار 107
trumpwasright 107
rwby 107
noh1b 107
notfitforpresidency 107
ourfuture 107
dorathy 107
emotions 107
studentdebt 107
caravan 107
voteoutthetreasonousdemocrats 107
mes 107
bolsotrump2020 107
herecomestherain 107
scranton4biden 107
teamtoro 107
makeyourchoice 107
coyote 107
kanegop 107
pleasesharethis 107
heal 107
femmes 107
artlovers 107
mikepencesfly 107
votemerav 107
comunista 107
nufc 107
titans 107
guiliani 107
makeitmakesense 107
earpers 107
informationsecurity 107
americaforbiden 107
foratrump 107
keeppounding 107
enhypen 107
pearljam 107
longlines 107
enoughsaid 107
bebrave 107
fox5dc 107
imvoting4trumpbecause 107
gowithjoe 107
getcounted 107
stopelectionfraud 107
next 107
neighbors 107
cybersecurityawarenessmonth 107
aj 107
gandja 107
longbeach 107
presidenziali 107
ivyleague 107
godblessourtroops 107
investined 107
crossfirehurricane 107
thursdaythought 107
votetinasmith 107
electiontheft 107
nevertrumpneverbiden 107
faceoff 107
f4 107
usacubrebocas 107
trumpdoesntcareaboutanyone 107
brockpierce 107
govotegoblue 107
pedsicu 107
womenwhovote 107
endsarsprotest 107
islamisunconstitutional 107
secret_number 107
thankapoliceofficerday 107
weneedhealthcaretoo 107
retirepelosi 107
gopgestapo 107
gargiulo2020 107
destino3n 107
rentados 107
maharashtragovt 107
pvamu 107
protectherlegacy 107
denouncewhitesupremacy 107
sundaygrandexpo 107
aprilryan 107
bbcpm 107
freeplayszn 107
modijis 107
aug3 107
counteveryvotepa 107
dojourjob 107
sigmaprojectvote2020 107
ygentertainment𓆗 107
votegrahamout 106
frommyhometoyours 106
rolemodel 106
uspsprotest 106
puertoricansforbiden 106
indigenouspeople 106
lwvradnor 106
citinewsroom 106
bidengaffe 106
bidenmemes 106
kirchner 106
netayahu 106
vacation 106
physician 106
cyrus_is_coming 106
cyrus 106
highschool 106
viganò 106
wypol 106
getloud 106
organic 106
militaryfamiliesagainsttrump 106
shahidvspelosi 106
tatumreport 106
floridad3n 106
allbuildingsmatter 106
godblessourmilitary 106
shabbatshalom 106
magicwand 106
timemachine 106
northernireland 106
4more 106
insulin 106
smartdevices 106
nationallockdown 106
tweetler 106
aging 106
woundedwarriors 106
card 106
vice 106
bunker 106
blackwallstreet 106
scummedia 106
trumpisscared 106
kingtrump 106
voteredordontvoteatall 106
knoxville 106
nationaldisgrace 106
voteyourlifedependsonit 106
donation 106
whyrepublicansarejumpingship 106
covidkills 106
turnnewmexicored 106
clearandpresentdanger 106
yougov 106
magavirus 106
firethegop 106
whitegenocide 106
indieartist 106
votewithyourheart 106
wewillnotforget 106
codeofvets 106
ilovevotingsomuch 106
buckeyes 106
caricature 106
nflopinions 106
ripcity 106
noonprop16 106
earlyvotingnc 106
demcastak 106
burismabribedbiden 106
publiceducation 106
lucamarfé 106
dontfuckitup 106
trumponrushmore2100 106
saveamericasavetheworld 106
caregivers 106
donateblue 106
artsakhstong 106
nbpoli 106
diversitymatters 106
intheend 106
flipwiblue 106
thedebates 106
thatwomanfrommichigan 106
rochesterriots 106
payrolltaxcut 106
stopislam 106
voteinepicnumbers 106
epicvoterturnout 106
layconmediatour2 106
glennfor10 106
assignments 106
hehastowin 106
justiceformanisha 106
gilead 106
1racehuman 106
trumpbeatcovid19 106
weremember911 106
hunterburisma 106
demdownticket 106
le20h 106
trumpisfakingcovid 106
metafizik 106
tasavvuf 106
reversetrump 106
abc11 106
flexibilizacionsegurayvigilada 106
socialistkamala 106
wallofvetsga 106
deusabençoeobrasil 106
nocorporatepac 106
sodohats 106
vote4nda 106
bradshawvsthemachine 106
trumpdefeatscovid 106
39moredays 106
hotmagadresses 106
americanlives 105
helpamericavote 105
shegotitright 105
voteyourfaith 105
bidenbros 105
conflictofinterest 105
makeamericagreatagaintomorrow 105
peugeot 105
zurich 105
jayinslee 105
kenoshawisconsin 105
segregation 105
climatebreakdown 105
conakry 105
sermononthemount 105
loselindsey 105
freethinker 105
avon 105
ossoffforgeorgia 105
cancelled 105
pattern 105
fuckthosedems 105
ghislanemaxwell 105
digitallsorganizing 105
gamingcommunity 105
indiefilm 105
failedstate 105
seattleunite 105
hillsborough 105
collegestudent 105
judgedawson 105
russianmeddling 105
workinprogress 105
happymonday 105
eurozpravycz 105
bigoil 105
ready 105
vasen 105
welikeike 105
homeschooling 105
fl21 105
nota 105
leavenodemocratbehind 105
loveyourself 105
flipnc2020 105
aevote 105
ballottrax 105
prompollsals 105
earnings 105
muslimsfortrump 105
vo 105
liveroom 105
kag4us 105
hoyascare 105
ndc 105
financialblueprintacademy 105
thefinancialfreedomfamily 105
ideology 105
decisión2020 105
abdseçimleri 105
behappy 105
movotes 105
ego 105
easy 105
voteaz 105
familia 105
peoria 105
historicvoterturnout 105
transit 105
hunterbidenrussia 105
helied 105
iamspeaking 105
mhonienheraldo 105
tbats 105
bidenisafailure 105
sxsw 105
crt 105
batonrouge 105
entérate 105
fultonvotes 105
ourvote 105
virtualreality 105
pcas2020 105
dessindepresse 105
twgrps 105
cancelrent 105
modiji 105
donkeyoftheday 105
demcastil 105
makemoneyfromhome 105
19days 105
noonjoe 105
jeobiden 105
blocktrump 105
goodmorningtwitterworld 105
msmsucks 105
baykemalvedostları 105
boycottchriswallace 105
keepcalm 105
votestraightrepublican 105
minecraftlive 105
speaktruth 105
99days 105
regram 105
4newsnow 105
psychiatrists 105
worstpresidentamericahaseverhad 105
aggiesactivatethevote 105
cybermonday2020 105
vicepandemias 105
howardcounty 105
gmg 105
bland 105
nengipengi 105
victoriaantiglobalismo 105
ao1 105
kamalabailedoutapedo 105
wearetrumpsarmy 105
wisconsinlovestrump 105
franticpsychopath 105
joewon 105
fairsentencingact 105
zanzibarlivesmatter 105
spotlightonnengi 105
trumpnewsconference 104
unpresidential 104
rogan 104
mofo 104
wildfires2020 104
pandemicresponse 104
sotu 104
siria 104
cringe 104
indianarmy 104
lvmh 104
extortion 104
ecocide 104
maha 104
righttolife 104
votebluealltheway 104
toxic 104
pictureoftheday 104
maischberger 104
literacy 104
unlockmichigan 104
congo 104
diet 104
whywevote 104
professional 104
astrazeneca 104
beattrump 104
jennifergriffin 104
disenfranchisement 104
trumptantrum 104
blood 104
livesmatter 104
drugtesttrump 104
pilpres 104
covidscam 104
voteredcalifornia 104
primaries 104
worldwar 104
prize 104
onedirection 104
kirstenwelker 104
trumplied225kdied 104
getinformed 104
yovoté 104
noon22 104
whereishunterbiden 104
briankinney 104
davidduke 104
museums 104
trumpcovidpositive 104
tejashwiyadav 104
hkfortrump 104
jaipur 104
jungyonghwa 104
cau 104
graphics 104
aggiepride 104
fl17 104
txlegis 104
nazitrump 104
voteyall 104
peoplefirst 104
aunqueustedyalosabia 104
stopdogmeat 104
uspresidentelection 104
closetheconcentrationcamps 104
vaalit 104
levittown 104
stressmanagement 104
asymptomatic 104
votehisenablersout 104
whisky 104
gigem 104
美国大选 104
derkach 104
depends 104
taxevadertrump 104
beirutblast 104
trumprallytucson 104
detrasdelarazon 104
kamaladay 104
donkey 104
nazism 104
trumpcolluded 104
pedobill 104
edwardsnowden 104
votebluetoprotecthealthcare 104
sotn 104
lordoftherings 104
saludoplanetario 104
shirtdesign 104
westisbest 104
congress2020 104
hewillleave 104
williamsport 104
idissentandivote 104
blackcapitalism 104
beijingbarry 104
msflag 104
maximum_vote_for_biden 104
hailstate 104
unfree 104
ميشيغان 104
2020uspres 104
emotionalsupportcanadian 104
presidentialrace2020 104
demosthenes 104
dropshipping 104
orlado 104
nzqanda 104
mybloodisboiling 104
deathcult45 103
votetheassholesout 103
carolinapiparo 103
telefonica 103
ypfb 103
genius 103
chanelrion 103
bidenisafraud 103
nov3mber 103
pig 103
noticiasdelespectaculo 103
entitled 103
𝔊𝕯𝔏𝔈 103
asshat 103
registerandvote 103
nacional 103
cfc 103
downey 103
healthyliving 103
pin 103
nevadarally 103
politicalads 103
xinjiang 103
911memorial 103
accessible 103
benefits 103
mondaywisdom 103
donations 103
votebluetosavearizona 103
islamic 103
gfy 103
uspostoffice 103
mailbox 103
superspreaderrallies 103
pencespreadsthevirus 103
preschoolapprentice 103
russianhacking 103
newplan 103
riptrump 103
vigano 103
thepresidentsschedule 103
ballotmeasures 103
txwx 103
fvsu 103
iphone12pro 103
asylumseekers 103
spying 103
bc 103
motown 103
jenniferhudson 103
alpha 103
endtrafficking 103
jimmykimmel 103
craftbizparty 103
nextgen 103
humblebrag 103
cityofyes 103
impeachmentday 103
lubbock 103
votinglines 103
vinoora 103
chairmanbernie 103
votetosaveourdemocracy 103
aipac 103
firsttimevoters 103
coffeetime 103
hungergames 103
monroe 103
govotear 103
dentoncounty 103
polltax 103
usavote 103
گامبی_شاه 103
howto 103
dtlr 103
kobe 103
gobeach 103
nigeriayouthslivematter 103
presidentielle2020 103
instagramdown 103
cuomoprimetime 103
culpforgovernor 103
vetsbacktrump 103
righttowork 103
hagan2020 103
everythingdependsuponit 103
80daystogo 103
faktenfinder 103
wefarfromdone 103
oneofmany 103
wearethedangerousones 103
covidcrew 103
hopital 103
jasminbhasin 103
trumpgetwell 103
norristown 103
iamanewvoter 103
trexit 103
demvote1 103
violenciapolicial 103
usawahl2020 103
kontext 103
valvaka 103
olicity 103
crossthem 103
sfpl 103
flotushascovid 103
edulwdt 103
publicpolicy 102
forestmanagement 102
big10 102
wearecoming 102
heroesactnow 102
blacktwittermovement 102
boycottdnc 102
turnout2020 102
letsvote 102
ok05 102
restaurant 102
greatlakes 102
boogalooboys 102
kgb 102
industrie 102
rockets 102
houstonchronicle 102
democratsarecommunists 102
commentary 102
checkmate 102
dccc 102
latinasvote 102
偶像崇拝 102
ミトラ教 102
国家破壊分子 102
santaclarita 102
chump 102
chinafirst 102
mayors 102
blackolivesmatter 102
defundnpr 102
democratcandidates2020 102
petty 102
partyovercountry 102
togetherwevote 102
thismorning 102
estados 102
votetrumptosaveamerica2020 102
longislandloudmajority 102
mercy 102
terrapax 102
epiconetsy 102
craftshout 102
votefaithfully 102
spirit 102
zetaphibeta 102
votetrumpinperson2020 102
usapol 102
bidenkamala 102
fanduel 102
harrison 102
howconcernedareyou 102
lovethyneighbor 102
rogermarshall 102
bullies 102
imposter 102
220kdead 102
springfield 102
whyivotetxed 102
txlg 102
pelosihatesamericans 102
ing 102
bootburgess 102
lgbtqcommunity 102
beware 102
moral 102
raceto270 102
govotetx 102
jaxpol 102
greysanatomy 102
checksandbalances 102
hathrascase 102
jerk 102
sep2 102
essays 102
jerrynadler 102
swiss 102
thursdaynightfootball 102
votekc 102
enolaholmes 102
august 102
halleluyah 102
miracledrugs 102
unclealforpresident2020 102
agnation 102
daretovote 102
bullish 102
dejavu 102
nflisdead 102
mixcloud 102
eleicoes 102
allah 102
nationalvoterregistration 102
gogetem 102
nmsen 102
210kdead 102
lindseytakethetest 102
herblay 102
equaljusticeforall 102
mlbplayoffs 102
11sep 102
mkstalin 102
uribe2022 102
wewillprevail 102
july28 102
nortoriousbig 102
walgreens 102
hikiddwaya 102
teachfreedom 102
02nov 102
vicenewstonight 102
idox 102
callingallvoters 102
monaco 102
magaween2020 102
caezaepichi 102
growabackbone 102
trumpliesandamericansdie 102
distributionofwealth 102
ihavearidetovote 102
nestrideyumga 102
jaredisevil 101
agigraphic 101
atlantageorgia 101
johnlewisvotingrightsact 101
nowayjose 101
latinolivesmatter 101
ct3 101
witchcraft 101
mps 101
presidentdeath 101
billgatesbioterrorist 101
putinspoodle 101
patheads 101
digitalarmy 101
uschina 101
bidenukraine 101
noon115 101
hiring 101
wssu 101
blues 101
streetphotography 101
bidenstrong 101
flintmichigan 101
teespring 101
adele 101
abajoladictadura 101
htx 101
entertainers 101
speaktruthtopower 101
healthcareworkers 101
earlyvotingny 101
scaramucci 101
chill 101
vote4yourlife 101
branchcovidians 101
utahvotesbymail 101
respectmyvote 101
votingisvital 101
pleasert 101
crimea 101
electionsmatters 101
yep 101
politicalparty 101
theend 101
avgeek 101
endthemadness 101
votereddowntheballot 101
orangeman 101
frontlineworkers 101
सशक्त_मतदाता 101
जागरूक_मतदाता 101
podsincolor 101
necklace 101
dorchester 101
discussion 101
patna 101
paypal 101
scottyfrommarketing 101
ncdems 101
kingcounty 101
nancypelosimustgo 101
misen2020 101
putinownsgop 101
taxscam 101
daretoliveright 101
mewgulf 101
videoviral 101
बिहारविधानसभाचुनाव 101
tokyo2020 101
bidenisapredator 101
weareallinthistogether 101
lgbtqvoters 101
presidentsverkiezingen 101
alqaida 101
ettajames 101
ciso 101
ellen 101
southasiansforbidenharris 101
votedblue 101
feedthepolls 101
firewray 101
willienelson 101
giving 101
上原理生 101
lawandorderáguila 101
venezuelabandera 101
votecount 101
ondoisbetterwithpdp 101
tonetalks 101
2ndoctober 101
commondecency 101
goldstarparentsagainsttrump 101
eta 101
abbaathogi 101
kamalarkey 101
keepitreal 101
rcb 101
monroeville 101
scotsirishfortrump 101
layconlive 101
ourhavenbangchan 101
slpp 101
dempartyofmarxists 101
georgianelections 101
askyaritza 101
canadiansforbidenharris 101
chicagostyle 101
firesfiresfires 101
rbgsuperhero 101
freemoe 101
ricin 101
rgbrip 101
honorherwishes 101
handinballots 101
conseilsscientifiques 101
opposants 101
conseilsdedefense 101
partenairessociaux 101
happybirthdayobama 101
mariacmachadofake 101
julioborgesfake 101
juanguaidofake 101
leopoldolopezfake 101
henriquecaprilesfake 101
carlosvecchiofake 101
debateedition 101
peacepresident 100
protectelections 100
trumpmurderedamericans 100
46president 100
boilerup 100
biélorussie 100
chronicle 100
buccaneers 100
johnbrennan 100
wendy 100
ridge 100
itvnews 100
yourhealthyourvote 100
blackeyedpeas 100
kremlindon 100
boycottmlb 100
nohr1044 100
patriotsfortrump 100
albuquerque 100
vets4trump 100
votehbcu 100
prop19 100
collegestudents 100
dragrace 100
check 100
trumpterrorist 100
pandemics 100
decisions 100
rockyhorror 100
fakewife 100
pandemicspecial 100
arctic 100
joebidenknew 100
cyprus 100
floridaunemployment 100
fakebook 100
atlantide 100
47years 100
craftychaching 100
leadingforkids 100
votedbidenboom 100
smvotes 100
tiktokexposed 100
lgbtqiaunite 100
dontbeblind 100
voteonbihar 100
barretthearing 100
kslegis 100
mi39 100
judiciary 100
votesafe2020 100
voteblueaz 100
advertisement 100
vogue 100
wews 100
orangeupfortrump 100
utleg 100
ufcfightnight 100
reliance 100
bydon2020 100
burnaboy 100
robocalls 100
rodrosenstein 100
ihaveadream 100
asos 100
trumpunfit4potus 100
pursuitofhappiness 100
floridafloridaflorida 100
plexiglass 100
yourvotematter 100
dems4az 100
russiaownsgop 100
deadlineday 100
metoobin 100
ga7 100
downballotdems 100
covid19ireland 100
protip 100
babykilling 100
danrather 100
animal 100
17days 100
badge 100
lafayette 100
rockyhorrorpictureshow 100
trumpcriminalorganization 100
wethepeoplestandwithtrump 100
tx04 100
winfrey4congress 100
bidden 100
usdollar 100
demopanic 100
disneyworld 100
72hours 100
retirebiden 100
californiaredwave 100
abujatwittercommunity 100
cynthiawallace 100
mcafee 100
americaelects 100
الانتخابات_الأمريكيه 100
lakelanier 100
cheatingdemocrats 100
hopelessness 100
eminembidenad 100
felizmartesatodos 100
freenorth 100
presidentaldebate2020 100
warpspeed 99
mvpkamalaharris 99
prstrong 99
faketrumpemergency 99
charactercounts 99
itdidnthavetobethisway 99
alexanderlukashenko 99
mailballots 99
standwithisrael 99
ndp 99
hamburg 99
tonedeaf 99
ویروس_عرفانی_کرونا 99
burning 99
witches 99
newsletter 99
911neverforget 99
prouddeplorable 99
voterid2020 99
trumpcamps 99
a11y 99
goa 99
bringbackdecency 99
kılıçdaroğlu 99
radar24h 99
radar24rd 99
barakobama 99
texasstrong 99
patients 99
noshame 99
big 99
finalpresidentialdebate 99
presidentialcampaign 99
roundingtheturn 99
qldvotes2020 99
countries 99
crossover 99
deception2020 99
jdscholten 99
meddling 99
anc 99
jayz 99
crackhead 99
tourism 99
postalvote 99
kenoshavotes 99
biotech 99
kslege 99
uribistas 99
nursinghomeslaughter 99
abortions 99
faircourts 99
gopracism 99
youareatraitor 99
mentor 99
primeday 99
comeon 99
ncleg 99
stillwinning 99
genderequity 99
casino 99
reopening 99
trumplovesdictators 99
h1bvisas 99
dontforgettovote 99
diaspora 99
sharia_law 99
unitedstatespostalserviceusps 99
democrate 99
bullshitvirus 99
demcastdc 99
orlandofl 99
putinspropaganda 99
tamiamipark 99
breonataylor 99
nigeriaprevails 99
thewrongtrump 99
dempartyplatform 99
the25thfor45 99
jadinwong 99
2deoctubre 99
dilley300 99
waronchristianity 99
knowyourdeplorables 99
elevatevoterturnout 99
طلوع_امپراطوری_کورش 99
il17 99
nairobi 99
flipthe6th 99
juvenilmartiano 99
hofstravoteslive 99
restorethesoulofthenation 99
contrumpvenezuelalibre 99
kevinmccullough 99
clark 99
stupidityin4words 99
everystatecounts 99
rbginspiration 99
maga2016 99
wutv 99
happybirthdaypresidentobama 99
thecostbook 99
trumpisunamerican 98
votebabyvote 98
boricuas 98
loudobbs 98
vietamvote 98
bankrupt 98
trumpisover 98
sold 98
sophiewilmès 98
vettel 98
nikkei 98
adxgeneral 98
dfmgeneral 98
emiratsarabesunis 98
fn 98
believeallwomen 98
fakechinesevirushysteria 98
kyliejenner 98
cutiesnetflix 98
flushtheturd 98
trumputin 98
siriusxm 98
internationalnews 98
encuestas 98
standfortheanthem 98
leftisbest 98
disabilityvoteca 98
unify 98
weneedchange 98
beahero 98
top 98
lehighvalley 98
marvelcomics 98
beyoncé 98
usdt 98
als 98
thenewyorktimes 98
hilary 98
chip 98
neet 98
unqualified 98
mistake 98
amycovidbarret 98
womensvote 98
biggbosstamil4 98
record 98
torycorruption 98
shitholecountry 98
thering 98
trucking 98
seesomethingsaysomething 98
utahns 98
policiers 98
themuslimbrotherhood 98
juventus 98
nclegis 98
woods 98
environmentalist 98
athens 98
humantraffickingawareness 98
periodismo 98
pollsdontvotepeopledo 98
bidenforprison2020 98
stormtroopers 98
politicaltwitter 98
norwegian 98
lockdownextension 98
demons 98
hoover_institution 98
ayaan_hirsi_ali 98
thankyounurses 98
southasiansforbiden 98
generalelections2020 98
holdchinaaccountable 98
weakdonald 98
azerbaijanarmy 98
saveourjobs 98
asx 98
francia 98
trumpblame 98
feds 98
sob 98
lng 98
rebellion2020 98
trumpdeathtoll214k 98
thinkafresh 98
bloombergnews 98
harrisonvsgraham 98
linken 98
trumprallyfayetteville 98
lilwayneisoverparty 98
votinghistory 98
coinlinked 98
amberliu 98
confuciusinstitutes 98
2020electionlive 98
regulationworks 98
americansdieforfreedom 98
arrowverse 98
novemberthree4rbg 98
trumpreadsamap 98
bigbluewavetsunami8645 98
40days 98
bestexchange 98
davidcross 98
killing 97
trumpsgop 97
biden20 97
standoneverycorner 97
blackvotes 97
oakmtg 97
16tovote 97
smi 97
federer 97
trumpvirusdeathtoll190k 97
leadfolloworgetthehelloutoftheway 97
nixonian 97
jimjones 97
volume5 97
hd11 97
trumpisthebestpresident 97
reprorights 97
allamericans 97
progod 97
citizus 97
botteri 97
events 97
boe 97
fssoc 97
trumpsviolence 97
firetheliar2020 97
kjv 97
truepatriot 97
scorpio 97
scarymovies 97
unstoppable 97
cefc 97
maps 97
airpollution 97
voteredandbehappy 97
crack 97
wales 97
craftbuzz 97
stocktrading 97
trumpfarewelltour 97
zetasgetengaged 97
voteforpeace 97
sonda 97
spooktober 97
lesseroftwoevils 97
wehavethepower 97
catsagainsttrump 97
poker 97
statecollege 97
voteforhealthcare 97
intoaction 97
logodesigner 97
tuatime 97
stockstobuy 97
babyboomers 97
nastyman 97
constitutionalrights 97
mikeespyforsenate 97
trumpslies 97
milegis 97
prince 97
gaypride 97
or04 97
lincolnvoters 97
antibodies 97
metoomovement 97
reelectpotus45 97
kobebryant 97
open 97
cultura 97
achangeisgonnacome 97
turncalired 97
jurassicworlddominion 97
erikkaforda 97
mistakes 97
electiondisinformation 97
tapes 97
latinoamérica 97
bidenwarren2020 97
congresswoman 97
happyhour 97
prayersup 97
fl20 97
kendall 97
lindseyovermydeadbodygraham 97
emergency 97
prensabasura 97
buhariresignnow 97
vivacubalibre 97
بنسلفانيا 97
ca21 97
votesafeal 97
oh02 97
securenorth 97
nomorewar 97
rushlimbaughshow 97
getwellsoontrump 97
gogogo 97
july26 97
nominate 97
dibujolibre 97
northam 97
trumpbelieves 97
blackcoffee 97
notevenclose 97
badakathcare 97
actonclimatefl 97
opportunityforall 97
análisis 97
eleiçõeseua 97
everyredpillcounts 97
everybodyout 97
parisclimateagreement 97
zonerosse 97
ถามตรงๆกับจอมขวัญ 97
morgenmagazin 97
transitiontn 97
nuls 97
23sep 97
explosivebidenscandal 97
kungfupanda 97
cultoftrump 96
trumpdictator 96
nflfootball 96
electenoch 96
ronjohnsonrussianasset 96
trumpliar 96
trumpsnotwell 96
uga 96
dejoyhearing 96
thanos 96
brands 96
sarahpalin 96
artistofthesummer 96
pricetransparency 96
simonettasommaruga 96
trumpapprovalrating 96
msdnc 96
covidusa 96
encourage 96
reporters 96
شعیب_بن_صالح 96
dkoding 96
stopkillingus 96
inmigración 96
illegals 96
تويتر 96
twitchaffilate 96
voteatthepolls 96
civilrightsact 96
votedavelucas 96
jew 96
survival 96
russianbots 96
lunch 96
makeachoice 96
jokebiden 96
gowokegobroke 96
fatherandson 96
stupidpeople 96
takeresponsibility 96
foreigninterference 96
organise 96
covidmillionaires 96
trumpvictory2020 96
vrt 96
obamalegacy 96
votesofconfidence 96
qanonsworldwide 96
partybeforecountry 96
usanews 96
gramfam 96
walterslaughter 96
danielandrews 96
wallagainsttrump 96
bidenharris2020mudslide 96
biggbosstamil 96
physicaldistancing 96
justicevotes 96
matrix 96
vote4mentalhealth 96
borishasfailedthenation 96
ugly 96
hd108 96
starmer 96
nigerians 96
jt20h 96
tigerking 96
bidenisaloser 96
joebidencares 96
cnp 96
spikethevote 96
rosegardensuperspreaderevent 96
b17 96
mke 96
amongusgame 96
azgov 96
makeyourvoicecount 96
coronavirusindia 96
vape 96
kurdistan 96
thursdaywisdom 96
stank 96
kypolitics 96
trumpdeathtoll130k 96
childrensbookillustration 96
font 96
hamiltontownhall 96
gunaydin 96
lordoftheflies 96
2020dnc 96
filadelfia 96
migente 96
nn20 96
kura 96
christmas2021 96
lamatrixeuropea 96
bethefocus 96
afazanda12 96
stoparmenianagression 96
behavioralscience 96
bourbon 96
canvassing 96
foxsucks 96
ruthless4ruth 96
humanz 96
fatihterim 96
ولي_العهد_القادم 96
atlantaprotest 96
siegelnotmccaul 96
rgblegacy 96
operationscorecard 96
صوت 96
masseffect 96
ussen2020 96
trumpisasecuritythreat 96
donaldtrumpyaayda 96
maskupdc 96
trumpdeathtoll152k 96
wedontneedtogobackwards 96
salariosde600dolares 96
abc730 95
nwa 95
phishing 95
impeachtrumpnow 95
lincolnlatino 95
melbrooks 95
juliancastro 95
anarchist 95
district7 95
retwittear 95
bloopers 95
dollysdeplorables 95
lesoir 95
bel20 95
derspiegel 95
leclerc 95
binotto 95
alitalia 95
merval 95
lnp 95
woodstockct2020 95
night 95
pressbriefing 95
solarenergy 95
old 95
zee24kalak 95
closernews 95
artistsoninstagram 95
iamup 95
demon 95
doitforusall 95
mulan 95
dragqueen 95
trumpfamilycrimesyndicate 95
creepsinsuits 95
bilderberg 95
voteasap 95
greenscreen 95
homeofthefree 95
postofficescandal 95
hidenfrombiden 95
americana 95
45cult 95
trueblue 95
smashwords 95
trumpchumps 95
newengland 95
past 95
my 95
buenasnoches 95
climatedenial 95
trumplied218kamericansdied 95
cake 95
she 95
melanin 95
allaboard 95
wshh 95
bidenisacrook 95
tongass 95
salem 95
bidencrime 95
nttv 95
filibuster 95
autumnvibes 95
mnlegis 95
istandwithimmigrants 95
covidgate 95
daytonabeach 95
pac 95
proudmom 95
johnlennon 95
worldwideshipping 95
leronlimab 95
twopartyduopoly 95
wti 95
haber 95
layconthewinner 95
uspolls 95
pastors 95
igbo 95
trump2q2q 95
bearebel 95
hitleryouth 95
pambondi 95
votoporcorreo 95
minnesotappc 95
ellendegeneres 95
con 95
addis4assembly 95
lanciaforcongressri 95
goldeniscoming 95
中国 95
ksltv 95
thirstforyours 95
spriteway 95
reconfinement 95
uspshearing 95
logging 95
wieszwiecej 95
gogotrump 95
stargirlerica 95
urais 95
kurdes 95
laalsinghchaddha 95
newenglandjournalofmedicine 95
lindseyislosing 95
randyrainbow 95
dressyourballot 95
southlawn 95
celebrationforchange 95
postalvotes 95
nhk 95
destructive 95
ronnahasrona 95
joewonthedebate 95
paivanaband 95
hazleton 95
hauser 95
operationgladiob 95
bidenscandalaintgoingaway 95
moviepodcast 95
arbaeen2020 95
bribed 95
latamsupporttrump 95
brachie 95
eastturkistan 95
onev 95
worldteachersday 95
votebluepledge 95
hillarycaughtredhanded 95
sep30 95
trumpliedpeoplearedying 95
hurricanesally 94
manafort 94
goodnighttwitterworld 94
payrolltax 94
factsfirst 94
bubble 94
azpop 94
sanfernandovalley 94
yeg 94
goditrust 94
laredotrumptrain 94
young 94
clarin 94
ajc 94
fla 94
poison 94
blockmeifittriggersyou 94
currentaffairs 94
chart 94
shanghai 94
tva 94
getwokegobroke 94
224infos 94
novelty 94
shitholepresident 94
azdems 94
kanganaranaut 94
nancytheripper 94
united_states 94
dfs897 94
都市伝説 94
americandemocracy 94
bluearmy 94
biharrejectsnitish 94
buhari 94
istandwithisrael 94
santafe 94
godscountry 94
ourtime 94
votethewholeticket 94
nottrump 94
radicalright 94
proisrael 94
punkrock 94
be 94
facemasksforsale 94
tomhanks 94
colinpowell 94
coronapandemie 94
karachi 94
vamosavotar 94
togetherstronger 94
virginiavoters 94
tellthemruthsentyou 94
votelikeagirl 94
jeffreytoobin 94
bangor 94
prolifegen 94
airport 94
mayarudolph 94
yeezy 94
communications 94
c19deaths225000 94
voteinoctober 94
rhoslc 94
traitorjoe 94
incarceration 94
oakedu 94
maskholes 94
supportsmallstreams 94
natives 94
saveourfuture 94
informed 94
bepartofthechange 94
believeinscience 94
mailballot 94
gatesfoundation 94
govsvote 94
cascadia 94
tg5 94
idontcaredoyou 94
presidentcovid 94
para 94
electionreform 94
ca42 94
genfree 94
cmtawards 94
unclesam 94
merchandise 94
allsaintsday 94
blake 94
audible 94
flipwisconsinblue 94
stopsoros 94
dictaturesanitaire 94
womeninbusiness 94
fdp 94
climatecatastrophe 94
bojo 94
fakekamala 94
settleforbiden2020 94
jyotiradityascindia 94
team46 94
noconfirmationuntilinauguration 94
dncc 94
mypresidentobama 94
winquinn2020 94
derecho 94
skovoteden 94
azsenate 94
coffeeday 94
gamecocks 94
standing 94
differenceofopinion 94
trumpdeathtoll193k 94
hopenotfear 94
cuteanimals 94
irontriangle 94
sto 94
hi02 94
telethonforamerica 94
purplepowercheck 94
servethepolls 94
vivelausa 94
เลือกตั้งอเมริกา 94
declareyourself 94
wizkidxebro 94
irene 94
july30 94
22oct 94
homepage 94
waregezichtvanlinks 94
45minutes 94
comebackcalifornia 94
28sep 94
trumpvsfakenews 94
denial 93
howwegothere 93
trumpnegligenthomicide 93
isupporttrump 93
cpd 93
whybiden 93
emergencyelection 93
weapons 93
rig 93
leparisien 93
jpost 93
pet 93
skypapers 93
russiarussiarussia 93
drivethruvoting 93
prouddemocrat 93
gaslitnation 93
mgtow 93
secret 93
prisaoemsegundainstancia 93
join 93
陰謀 93
busted 93
trumpdenies 93
jojosbizarreadventure 93
specialrelationship 93
sony 93
puppylove 93
trumpisnotadoctor 93
wwgowga 93
fafo 93
indopacific 93
blackliesmatter 93
votelayconnow 93
bradshawvoter 93
onv1 93
votefl 93
gaetzgottago 93
jailedforfreedom 93
impeachedpresidenttrump 93
45_3showsnorespectforc19andwtp 93
imuahawaii 93
millieweaver 93
hayscounty 93
wilcovotes 93
redchina 93
trust_trump 93
voteforbell 93
drivefor45 93
votebluetosavetexas 93
littlehaiti 93
myasu 93
instagramlive 93
hangingchads 93
clownpresident 93
mossad 93
constitutionalrepublic 93
calwoodfire 93
votecollinsout 93
deliverdemocracy 93
trumpimpeached 93
buden 93
gloriasteinem 93
présidentielleaméricaine 93
myvotemakesadifference 93
pixelart 93
ayuso 93
mivotocuenta 93
hardpass 93
forest 93
stopaliev 93
jillstein 93
teamharris 93
realestateadvice 93
twilightzone 93
mentiroso 93
pizzagatelsreal 93
reps 93
teamtom 93
bvc 93
trumptakesnoresponsibilityatall 93
jake 93
momsdemand 93
bird 93
vip 93
firstpresidentialdebate 93
cadem 93
livesoverluxury 93
mickeymouse 93
امپراطوری_کوروش 93
blcktweet 93
libertyandjusticeforall 93
berrycreek 93
firstladymelaniatrump 93
illvoteforjoe 93
trumpestamatandoapuertorico 93
theredthread 93
hathrashorror 93
fuerzapatriotas 93
philidelphia 93
2noviembre 93
blackeconomicaalliance 93
bestmemeever 93
sed 93
𝗥𝗘𝗗𝗧𝗢𝗕𝗟𝗨𝗘 93
𝗚𝗔𝟬𝟳 93
spauldingcounty 93
srfuswahlen 93
theblackballot 93
bhaktbanerjee 93
usavalet2020 93
cornell 93
podcastday 93
السيسي_عدو_الله 93
voteeyitayojegede 93
theplatimunplan 93
trumpelmejor 93
deprimary 92
gratefuldead 92
noaa 92
alliancegraphiqueinternational 92
karengonewild 92
yeswewill 92
rickymartin 92
january20th 92
transban 92
sanecovidangstrussicans 92
susancollinsmustgo 92
tornado 92
supportisrael 92
mkellyfordistrict6 92
corinnalarsen 92
renzi 92
princessanne 92
chicagotribune 92
darkfiction 92
brown 92
michaelflynn 92
pdp 92
pour 92
environnement 92
riggerinchief 92
justiceformetrobytmobiledealers 92
mugclub 92
bbn 92
thug 92
teamgraham 92
arrestbillgates 92
votejoeandkamala 92
speakupforsscrailwaysstudents 92
fbm 92
cyberpunk2077 92
特朗普 92
hateful 92
newyorktough 92
victoria 92
trumprallyohio 92
gotev 92
beaforceforchange 92
thepersistence 92
ny27 92
7mas7formulaperfecta 92
mcallen 92
türk 92
rassismus 92
blackopscoldwar 92
kidsfortrump 92
endcitizensunited 92
votekittehsez 92
trumpisacon 92
prop23 92
joecunningham 92
hugyourgrandkidsagain 92
teambecca 92
clarkwa 92
kidnapping 92
guruchats 92
hd17 92
tot 92
rosaparks 92
gettothepolls 92
kuwtk 92
qqq 92
ndtv 92
forextrader 92
kickstarter 92
buystamps 92
yourvoicecounts 92
backtoblue 92
reopeningschools 92
alamanecer 92
repconvention 92
trump4patriots 92
trumplove 92
tx32 92
votelikeyourlifedependsuponit 92
bestapp 92
spanishflu 92
joltforchange 92
wg4nc 92
giornalismi 92
lonely 92
hallelujah 92
recipe 92
wayneformayor 92
greennewcity 92
gunsensevoters 92
나하고놀자 92
누나너말야 92
누너말 92
나놀 92
speakactvoteum 92
lekkitollgate 92
الانتخابات 92
dralanmaurek 92
drjayfleitman 92
makecaliforniagoldenagain 92
secessionforsalvation 92
heroesact2 92
trustinscience 92
sundayspeech 92
fajr 92
bonitasprings 92
nomasknancy 92
11septembre2001 92
rajinikanth 92
az01 92
hopehickssuperspreader 92
plum 92
karetovote 92
افشاگری 92
chinaloves 92
professorbiden 92
professorhunterbiden 92
demgoodnews 92
milenio 92
cubansconbiden 92
prayerless 92
sénateurs 92
boca 91
magicalthinking 91
fontdesign 91
charliekirk 91
firtash 91
lgbtqiaoftwitter 91
electioncommandcentre 91
tropics 91
climatescience 91
petesouza 91
recallkatebrown 91
offset 91
trumplican 91
newsday 91
ری_استارت_153_مشخصات_امام_زمان 91
capitalismkills 91
consumer 91
derelictionofduty 91
parscale 91
greenfield 91
deal 91
zionism 91
nobiden2020 91
جو_بایدن 91
超常現象 91
怪談 91
lgbtfortrump 91
kocforsenate 91
inad 91
société 91
wsnc 91
realchange 91
nursinghome 91
jordan 91
smallbusinessowner 91
top5 91
eleccioneseu 91
mcu 91
watchparty 91
graynation 91
requestyourballotday 91
chucks 91
republicanconfessions 91
ecosocialism 91
noticiascristianas 91
guilfoyle 91
beijingjoe 91
inaugurationday 91
fedup 91
izquierdamiserable 91
thankyouforyourservice 91
informationwarfare 91
blind 91
trumpandemic 91
kiran4congress 91
flip43 91
nodealbrexit 91
chickendonald 91
supportblackbusiness 91
gengnd 91
tomcottonneedstogo 91
fortbend 91
weshallovercome 91
district6 91
cbrne 91
از_پاسارگاد_تا_شهیاد 91
antisemitetrump 91
sarahiannarone 91
trumpforprison2021 91
businessgrowth 91
staplescenter 91
votesciencestrong 91
thedebateinsixwords 91
riseupatl 91
foundingfathers 91
fortheculture 91
stockmarketnews 91
ufc253 91
cfisdvotes 91
economía 91
pta4kids 91
votelikedemocracydependsonit 91
newsingle 91
waiting 91
endsystemicracism 91
wearenorthtexas 91
wewillnotbesilenced 91
mercadomagico 91
floridadems 91
suppress 91
weallvote2020 91
anger 91
dumbasses 91
goldprice 91
gamersvote 91
911video 91
scientology 91
fcc 91
hbcuvoterdrive 91
specialmessage 91
voteinpersonwithid 91
bunkerbiden 91
goedemorgen 91
keepusclosed 91
electricity 91
wearmask 91
mbga 91
bikers 91
maskson 91
amercia 91
clearchoice 91
ios14homescreen 91
anticapitalist 91
blacklivesmatterplaza 91
militaryinterventionseñal 91
nc06 91
promisesmadepromisesbroken 91
tjducklo 91
usawybory2020 91
stolenelection 91
alevels2020 91
masques 91
gastonia 91
méxicopatriotacontrump 91
confinementsaison2 91
flexibilizacionsegurayvigilida 91
youcanbeabcs 91
28thjune 91
betternigeria 91
crazyunclesuperspreader 91
bruinsvote 91
rbgwisdom 91
rbg_rip_grantherwish 91
verntofeel 91
esurgente 91
wechangeaz 91
busy 91
convencete 91
criminal_sect 91
newstoday 90
ebayfinds 90
vss 90
uprising 90
extendui 90
onlyinamerica 90
antivaxx 90
lewishamilton 90
2020trump 90
itshappening 90
elmundo 90
bloodonyourhands 90
mustsee 90
sacrifice 90
electiontrainrevisited 90
factchecker 90
chinaindiafaceoff 90
epsteinunsealed 90
phillies 90
contentcreator 90
sleepycreepyracistunclejoe 90
thankyoumrpresident 90
rsvp 90
vanhalen 90
voteforkindness 90
sleepycreepyjoe 90
hulk 90
teflondon 90
dissordap 90
believetarareade 90
australian 90
gobidenharris2020 90
apps 90
btw 90
votedonaldtrump 90
the99problems 90
nengi 90
bidenblend 90
lisamurkowski 90
togetherblue 90
chalkthevote 90
skincare 90
godislove 90
pollingplaces 90
aus 90
gopdeadpartywalking 90
usbyroad 90
chiragpaswan 90
istandwithtrudeau 90
alaskans 90
wokevote 90
markkelly2020 90
preciousmetals 90
businessman 90
تكساس 90
reader 90
hongkongers 90
hamptonu 90
dragtothepolls 90
schoolstrike4climate 90
votingnow 90
fckafd 90
godblesstexas 90
nationalist 90
sachsen 90
diplomatique 90
wccb 90
balancethecourts 90
swingvoters 90
dark 90
novemberishere 90
weezy 90
sus 90
norway 90
courageous 90
johndean 90
breakglass 90
wecandecide 90
trumpflorida 90
fallguys 90
iexit 90
demcastmn 90
sarahcooper 90
desecration 90
sz 90
pmtareform 90
noneoftheabove 90
covidiot45 90
ourportland 90
shoutoutblitztrump2020 90
geography 90
lowcountryfirst 90
teamtampa 90
bermasbrigade 90
grambling 90
au 90
trumpcoronadisaster 90
savehawaii 90
trumptalk 90
focusedonalabama 90
electiontools 90
gish 90
nobelpeaceprize2021 90
tshirtshop 90
browardvictorycaravan 90
prompollsal 90
trumphospitalized 90
makeamercicagreatagainagain 90
partirépublicain 90
9วิชาสามัญ 90
pottstown 90
votofemenino 90
willrogers 90
delcogop 90
taxreturn 90
consciencia 90
bbart 90
fuktiktok 90
notupfordebate 90
trump4jail 90
surge 89
bidenpedo 89
dontdrinkbleach 89
trumpshutdown 89
wisdomwednesday 89
notnormal 89
arrest 89
cyberthreats 89
bluebidenharris2020 89
after 89
evolution 89
naturelovers 89
thesepeopleareevil 89
taxreform 89
mediablackout 89
oneworld 89
yourpresident 89
investigate 89
weedlovers 89
clintonsbodycount 89
novaccine 89
whocares 89
smockinggun 89
youcancount 89
trumpisdesperate 89
scotx 89
racewar 89
lgbtqi 89
pdjt45 89
unsc 89
statues 89
steelersnation 89
voteblueflorida 89
youknowthething 89
rescuedogs 89
trumpcons 89
stopenforceddisappearancesofbaloch 89
karensgoingwild 89
adospolitics 89
il03 89
actnow 89
americanresistance 89
they 89
minions 89
onwardtogether 89
gallatinbluewave 89
lwvaa 89
lifecoaching 89
vampire 89
mind 89
gobills 89
wearethewall 89
logos 89
oklahomacity 89
billoreilly 89
swag 89
دونالد_ترمب 89
rudythepedo 89
90dayfiance 89
ward8 89
tnsen 89
fulton 89
carlyfiorina 89
ksed 89
contadoralatina 89
zmich4the6 89
approval 89
etats_unis 89
maryjane 89
swatmustendnow 89
madking 89
electoralfraud 89
redrivershootout 89
ghost 89
pakistanarmy 89
centralvalley 89
kurds 89
frazzledrip 89
momentum 89
bbnaijia 89
bettemidler 89
supporttheconstitution 89
vzlaobtienelibertad 89
vzlaclamalibertad 89
victorylap 89
evangelicalsforbiden 89
neverthelessshepersisted 89
myth 89
michaelobama 89
glass 89
chechen 89
hindi 89
asmr 89
inbend 89
seamusheaney 89
democratthugs 89
thecognitioner 89
bidenwonagain 89
vote4lakeisha 89
cheats 89
eleccioneseneeuu 89
flash 89
harleyrouda 89
truimp 89
speedyrecovery 89
queencity 89
ᔕtᗩgeᗪ 89
the100leaked 89
nowtheendbegins 89
ireallyreallymeanit 89
moveusforward 89
clocky 89
goodafternoon 89
niceterrorattack 89
wearebeingplayed 89
demsintrouble 89
endsocialmediabill 89
oduduwaexit 89
bloviate 89
debateday 89
sendcottonhome 89
olhomovoto 89
rogandebate 88
joeandkamala2020 88
votegarypeters 88
thereisnoplanetb 88
keepfloridared 88
teamdmb 88
keepcalmandcarryon 88
mothernature 88
pantifa 88
inmuellerwetrust 88
liecheatsteel 88
jbd 88
joebidendisease 88
megatron 88
balance 88
washingtonfootball 88
donithedon 88
djokovic 88
haaretz 88
2ava 88
event201 88
شورای_انقلاب 88
fuck12 88
voteno 88
kakistocracy 88
mashup 88
schoolsmustshutdown 88
donaldtrumpstandsfor 88
awkward 88
lackofselfawareness 88
hot 88
geny 88
superpower 88
investigatetrump 88
svw 88
liga3 88
waldhof 88
itisuptous 88
babiesfortrump 88
spikecohen 88
ux 88
area51 88
berniebro 88
itsover 88
iloveny 88
ironic 88
dirtytricks 88
allvotescount 88
rescueourvotes 88
comedyvideos 88
engagement 88
collage 88
wearetheoneswearewaitingfor 88
draftdodgertrump 88
trumpfailedus 88
fvcktrump 88
rally4health 88
twitchstream 88
unday 88
daluisback 88
trumpflotilla 88
waukesha 88
buenosdias 88
teach 88
informedvoter 88
usdcad 88
astronaut 88
memories 88
bounties 88
crimeagainsthumanity 88
transformation 88
matters 88
how 88
wrestlingcommunity 88
dontfallforit 88
beastieboys 88
classicrock 88
competitiontime 88
aggies 88
trumpabuseofpower 88
trustblackwomen 88
thereisnothingworsethan 88
eleccioneseua 88
tedwinn 88
gucci 88
endangeredspecies 88
tarheels 88
rules 88
ylehq 88
motivational 88
votethewholeballot 88
democratcorruption 88
letsdothistogether 88
dukevotes 88
edmondpostofficeshooting 88
nastywomenunite 88
mada 88
pog2020 88
andyngo 88
christyforca25 88
trumpscoronavirus 88
motorwayincident 88
thatisall 88
redwhiteandroyalblue 88
savethedream 88
medicalcannabis 88
nesaragesara 88
standwithbelarus 88
pti 88
ecowas 88
firedejoynow 88
92newshdplus 88
띵곡 88
숨듣명 88
hipaa 88
fuckaroundandfindout 88
gospeltruth 88
watchdogslegion 88
comeandtakeit 88
gorilaalbino 88
rheachakraborty 88
relotiuspresse 88
tdc_star 88
backinamerica 88
nationalpodcastday 88
ocoeemassacre 88
vote30 88
โดนัลด์ทรัมป์ 88
abeautifulnoise 88
ducksvote 88
athleteandvoter 88
eleccionseua 88
electiondaycountdown 88
ricksnyder 88
wtfamerica 88
peoplehelpingpeople 88
july21 88
actualización 88
ihavewonpennsylvania 88
トランプ勝利 88
therace2020 88
wahlenusa 88
شمر 88
lindseyswordmeansnothing 88
ruthbaderginsburgrip 88
blaseballcares 88
tovictory 88
elisestafanik 88
boycottqatarairways 88
pakistanturkeyforazerbaijan 88
womenofcolor 87
danation 87
oval 87
miracle 87
smoke 87
americasfavoritepet 87
texasisabetostate 87
bidendespacito 87
turnhawaiired 87
bud 87
bestpotusever 87
he 87
covid2019 87
hispanicvoters 87
badbunny 87
wealthy 87
inspirationalquotes 87
poeticanagramwave 87
imridinwithbiden 87
duchessofsussex 87
verenigdestaten 87
notgonnahappen 87
financialplanning 87
votedem2020 87
dutytowarn 87
portlandriot 87
votekoc 87
kardashians 87
studentloans 87
loultimo 87
comrade 87
liberalhate 87
myrtlebeach 87
saveamericanow 87
print 87
handmadegifts 87
آزادشان_کنید 87
duda2020 87
مهرداد_سپهری 87
obamainfl 87
deathtoll 87
orvotes 87
teamtobias 87
ipsos 87
spineless 87
storymakers 87
fairbanks 87
votatrump 87
voteblueearly 87
natural 87
letsflymi 87
pagcast 87
contribute 87
cfb 87
fashionourfuture2020 87
value 87
lavuelta20 87
finishhim 87
timeline 87
godhelpusall 87
bad 87
trumpsuperspreadertour 87
restoredecency 87
ancap 87
electionfraud2020 87
thisiswhyivote 87
houstonstrong 87
kremlinkevin 87
repjohnlewis 87
il16 87
cardigan 87
rivco 87
coronavirusde 87
unga75 87
hamptonpirates 87
militaryspouse 87
ak47 87
voteup 87
bidenkamala2020 87
adolfhitler 87
cubans4trump 87
orwell 87
madurogenocide 87
mudsocialist 87
nzz 87
sendhelp 87
lagarde 87
foh 87
billybush 87
indiapostusa 87
wftv 87
jesuschristisking 87
kochnetwork 87
votewithdhf 87
ny16 87
kiss 87
4the404 87
umc 87
putinslittlebitch 87
ugandadecides2021 87
biblereading 87
whiteuprising 87
divasfordemocracy 87
nigerian 87
nycpba 87
dungeonsanddragons 87
rudolphgiuliani 87
bidenlost 87
savethepostofficesaturday 87
fkdonaldtrumpparty 87
2020clearchoice 87
sanbernardino 87
taxcheatertrump 87
thenews 87
floridakeys 87
rump 87
delaytheelection 87
beta 87
ohcanada 87
protestagainststupidity 87
rbgsrevenge 87
healingprayers 87
cluelesscorybooker 87
readthetranscripts 87
superpredators 87
biasedwallace 87
partidonovo 87
mygifs 87
intercept 87
redkingdomtrump2020 87
magicwall 87
tosstoomin 87
operaciontrump 87
sportsboycott 87
uglytrumpchump 87
bringithomejoe 87
alanya 87
いいねした人全員フォローする 87
rouhani 87
magadheeratrendonjuly30th 87
yallspresident 87
thecameronboycefoundation 87
whitetrashprivilege 87
coronasdelmal 87
trumpdoesnotcare 86
armedforces 86
godandcountry 86
trumpliesamericadies 86
reason 86
votegopout2020 86
livethelegacy 86
conservativewomen 86
startribune 86
oregonian 86
demented 86
mccabe 86
appleton 86
inslee 86
shootings 86
stats 86
whatyouneedtoknow 86
voteoften 86
md05 86
payperview 86
voteforjaimeharrison 86
demsgonewild 86
pride2020 86
bookstagram 86
telugunews 86
trumpmaga 86
mileycyrus 86
sundaywire 86
communityfirst 86
protectthechildren 86
fucktrumpers 86
joeexotic 86
latam 86
delivery 86
پرزیدنت_ترامپ 86
melaniaruinseverything 86
6percent 86
cancersucks 86
resources 86
bidentime 86
lawlessness 86
ayatollahjoebiden 86
rising 86
trumpnazis 86
karmasabitch 86
greenrecovery 86
fringeleftists 86
trumpsterrorists 86
fearless 86
redstorm 86
accessories 86
spacecoast 86
retiremoscowmitch 86
cavote 86
feedly 86
son 86
healamerica 86
trumpfatigue 86
morelovecampaign 86
nostradamus 86
ushouse 86
武漢肺炎 86
album 86
yang 86
coach 86
fliptx14 86
horrorgames 86
angeladavis 86
goodbye 86
spam 86
u 86
humanityforward 86
ministryalertlevel 86
ruthtothebooth 86
pmimrankhan 86
voteoutlindseygraham 86
scfored 86
rainbow 86
regresoaclases 86
jorgemasvidal 86
electionmonth 86
yeson17 86
lira 86
keepstayingthefuckhome 86
flynnfighters 86
thefuture 86
dadlife 86
davonneforafp 86
बिहारचुनाव 86
islamabad 86
athensga 86
justicedepartment 86
pedohollywood 86
migrantes 86
nomaskmandates 86
wisconsinpolitics 86
stopindoctrination 86
winbackthehouse 86
louholtz 86
p7informa 86
bullytrump 86
winfreestuff 86
voteeverydemout 86
kaine 86
morganstate 86
flipitred 86
heathcare 86
birdsup 86
romneyisacoward 86
trumpsplague 86
ca26 86
av 86
veehive 86
nunes 86
wpxi 86
thehammer 86
ia4 86
hd28 86
chinahegemony 86
teamtub 86
rosegardencluster 86
prayersforflotus 86
asymptotic 86
enportada 86
votebidenharrisforthewin 86
lovebuildrun 86
rentree 86
socialistrevolution2020 86
bidenharrisforredwhiteandblue 86
bidenharrisforhealthcare 86
zondocommission 86
جان_پل_مک_ایزاک 86
sfneighborhoodassist 86
titanescolosales 86
womenfortillis 86
flyersvote 86
yolkızılelmaya 86
cryptokolegalkaro 86
deterrence 86
summersscariestmoments 86
rockabra 86
howboutdat 86
cohenismynewfave 86
systemicvoterfraudisreal 86
whpresscorps 85
theyallknownow 85
gtc2020 85
trumpisadangertoamerica 85
shenanigans 85
buttons 85
juanwilliams 85
allin4ives 85
sociopathinchief 85
turnnevadared 85
larepubblica 85
lavanguardia 85
thejournal 85
nationalpost 85
saintlouis 85
chinadaily 85
southchinamorningpost 85
gulfnews 85
enablers 85
zshq 85
votethirdparty 85
coupdetat 85
blackpanthers 85
donothingdems 85
arsonisnotclimatechange 85
ghosts 85
favouritefood 85
lightupthelove 85
wivote 85
sciencefiction 85
madness 85
notsorry 85
irvine 85
optimistic 85
blinks 85
votephilehr 85
disablednotdisposable 85
theycantwecan 85
flhd11 85
teamamerica 85
wato 85
少児性愛者 85
gina4staterep 85
hunterbidenvideo 85
deficit 85
all50 85
redherring 85
broncoscountry 85
learningcurve 85
donaldist 85
hispanics4trump 85
pcusa 85
fashionblogger 85
cheatingjoe 85
riseupandvote 85
climatemergency 85
danceoff 85
vpkamalaharris 85
trump2020landslidevictor 85
pwd 85
justiceforabel 85
queensland 85
kitap 85
titanic 85
bocaraton 85
stopthechaos 85
padems 85
sanctionerdogan 85
palg 85
iof 85
bigsend 85
forexnews 85
pny 85
dearborn 85
3rddistrictwins 85
llap 85
reedus 85
presidentshithole 85
axiosam 85
votingselfie 85
yourvotematters2me 85
stoner 85
danforest 85
surprise 85
georgewashington 85
chs 85
everyoneslaughingatyoudonald 85
elizabethneumann 85
guaido 85
fursuitfriday 85
winwithwarnock 85
votelikeyourlifedependson 85
theyallmustgo 85
coronaviruslies 85
jaishriram 85
helicopter 85
operationaceofspades 85
alandershowitz 85
lorilightfoot 85
trinidadandtobago 85
dontbeafraidofcovid 85
countvotewin 85
teen 85
desperatedonny 85
globonews 85
verifyyourvote 85
rubioreportsaystrumpcolluded 85
coronacrew 85
unelectedmcsally 85
gestapogop 85
tamils 85
baltimorevotes 85
wearetherallynow 85
redtosaveamerica 85
파워레인저 85
금발요정 85
draftelevenfilms 85
saynotojoeandhoe 85
americaelection2020 85
madridcierraesp 85
cuartatransformación 85
lgbtqoftwitter 85
tamilmirror 85
riderreminder 85
bidenharrisforseniors 85
halloweenishere 85
neleg 85
smatapp 85
failingeconomy 85
michaelhayden 85
leadersdebate 85
jupiterflorida 85
salmondinquiry 85
buenmartes 85
thatsnotcoverage 85
oct8 85
nationaldaughtersday 85
mnmiracle 85
domesticabuse 84
votemichigan 84
trumpnocare 84
holyshit 84
plantbased 84
voteeverywhere 84
domorethanvote 84
endofquote 84
rude 84
stephenstills 84
pen 84
hoboken 84
nuevoordenmundial 84
blackpeoplevotingmatter 84
screenwriting 84
countmein 84
richlandcounty 84
coribush 84
uuthevote 84
transnationalorganizedcrime 84
boardgames 84
boycottcnn 84
coronavirusinus 84
trumpwillgo 84
covidisover 84
notyourfathersdemocrats 84
theartofthedeal 84
haitianamerican 84
pharmaceutical 84
presidentspanky 84
cleartheair 84
nolongersilentchallenge 84
yourright 84
gods 84
development 84
workthepolls 84
anthem 84
fuckdemocrats 84
dataanalytics 84
excited 84
tsikhanouskaya 84
failedcoup 84
toolittletoolate 84
pleasehelp 84
loudandproud 84
kitty 84
promotion 84
dems2020 84
winneronelectionnight 84
donttrustthepolls 84
2024election 84
biden_is_president_china_owns_usa 84
istanbul 84
stevienicks 84
trms 84
executiveorder4stimulus 84
schoolhouserock 84
stormywatch 84
wapchallenge 84
runthepolls 84
congressional 84
justiciaparaabel 84
respectfully 84
patientzero 84
futurevoters 84
needtoknow 84
healthtech 84
elcacas 84
pvamuvotes 84
peopleyoumayknow 84
noticiero 84
bridgestone 84
abortionisnothealthcare 84
freepersonalization 84
bussakrishna 84
michiganterrorists 84
teampeteforever 84
developer 84
electionparty 84
kabul 84
randomthoughts 84
suntzu 84
expandthehouse 84
donniedeath 84
daughters 84
stoptheriots 84
nextpresident 84
workingfromhome 84
dejoyfordejail 84
taxtwitter 84
foodinsecurity 84
denuncia 84
huge 84
viruschines 84
wtfock 84
floyd 84
lastday 84
wutangforever 84
bidenvppick 84
vector 84
jussiesmollet 84
nj07 84
americaovertrump 84
bipolar 84
bidenhonor 84
joebidenmemes 84
satira 84
airforceacademy 84
umphreys 84
trumpisnotsmart 84
filmfestival 84
diamondandsilk 84
narrative 84
calculus 84
miamidadecounty 84
var 84
alibaba 84
europedontsupportayatollah 84
𝒟𝒾𝑒𝒷𝒪37 84
haveagreatday 84
atrisk 84
theclqrt 84
nejm 84
alldayeveryday 84
tillistoast 84
trumpfakescovid 84
stephenking 84
nokanye 84
mydu 84
getmitch 84
stayconnected 84
itmustbetrump 84
bidendrugtest 84
arabamericans 84
artemis 84
b0310 84
trumprallyminnesota 84
americavssocialism 84
oregonpledge 84
trumpvirusdeathtoll156k 84
redwavechallenge 84
australianstory 84
tanzaniaelections2020 84
pawsup 84
myelectionmoment 84
islamismus 84
kunkel4congress 84
4moreformorejobs 84
dayofreckoning 84
removedonaldtrump 84
newmutants 84
babarazam 84
wehereforyou 84
trunts 84
bidengettysburg 84
valedictorians 84
شب_بخیر_ایران_51_کودتای_روسیه_و_انگلیس_نه_انقلاب_57 84
obamalying 84
votelaycontovictory 84
voteearlyvoteonce 83
eldiario 83
trumplieswedie 83
wewillvotebymail 83
personalresponsibility 83
panthers 83
effective 83
napoli 83
kings 83
newtgingrich 83
strzok 83
fdny 83
interesting 83
georgecarlin 83
guinée 83
foramerica 83
dallastx 83
hitlermustgo 83
damn 83
smith 83
crcadvocacy 83
elecciones2021 83
funniestvideos 83
nominated 83
spiritday 83
independant 83
psyop 83
preparetovote 83
nowar 83
firearms 83
americanhorrorstory 83
bxacdst 83
confidence 83
photoshoot 83
firstfinest 83
vlogger 83
strongmen 83
pharma 83
kimberlyklacik 83
vma 83
kellyannconway 83
vibe 83
orangemenace 83
tradedeal 83
gopbuiltthis 83
hotel 83
odds 83
oilpainting 83
gis 83
erica 83
note 83
confirmed 83
cornholecornyn 83
tyrant 83
inspiring 83
acvote 83
lunatic 83
unitedwestanddividedwefall 83
bidengaffes 83
cubaporlavida 83
cycling 83
trumpwillkillusall 83
wastate 83
republicansfailedamerica 83
takeseveralfriendstovote 83
macrosw 83
roeact 83
happinesstoy 83
freedomofchoice 83
linksinc 83
rapmusic 83
girldad 83
jackielaceymustgo 83
200k 83
vote4climate 83
shopify 83
californiagop 83
voteforjamieharrison 83
reset 83
gotime 83
joebide 83
ctnews 83
dover 83
votedecency 83
standup4democracy 83
fakebillionaire 83
purple 83
yhelp 83
parent 83
homesforsale 83
weird 83
artshare 83
jennifermorrison 83
haircut 83
accounting 83
skimm2020 83
rickandmorty 83
swipeit 83
likeit 83
makeamericanormalagain 83
godsplan 83
nofascistusa 83
américalatina 83
19th 83
bless 83
rncchaos 83
tweetoftheday 83
deepstatetakedown 83
weltkrieg 83
onepersononevote 83
noalsocialismo 83
ike4co 83
latinalivesmatter 83
navalacademy 83
dontbeasheep 83
illegalimmigrant 83
globalmatters 83
israil 83
az07 83
noscotusforamy 83
bblogrt 83
presidentdeathbreath 83
bananarepublicans 83
vpdebatetakes 83
ilovedonaldtrump 83
thedoors 83
flipfl20 83
electionofficials 83
fblive 83
webber2020 83
usausausa 83
100percentregistered 83
watchmen 83
votefortheenvironment 83
209kdeaths 83
joebiiden 83
ozzyosbourne 83
nigga 83
pansexual 83
rcbvsdc 83
dixvillevote 83
lettsgoohio 83
votethemfoutofthewh 83
makeadogsday 83
ترامب_وبس 83
aec2020 83
leftunity 83
napoleon 83
blueridgemountains 83
القدس 83
matthancock 83
pilpresas2020 83
therearetapes 83
july22 83
impeachilhanomar 83
fundlibraries 83
voiceofthevoter 83
electoralmap2020 83
trumpsmouth 83
howtovotenengi 83
melaniagetwell 83
dorathylastgirlstanding 83
supercharge2020 83
wearetiredoftrump 83
turnoutmatters 83
540today 83
promisesbroken 82
trumpunfittogovern 82
voteblueifyouwanttolive 82
eastbay 82
streamersconnected 82
votecenter 82
dcfandome 82
wiser 82
bidencrimes 82
trump2044 82
cabinet 82
princessdiana 82
thestar 82
clippers 82
chicagosuntimes 82
gwtg 82
elnacionalrd 82
dts 82
bbq 82
gays 82
cubanosporelmundo 82
wendydavis 82
publicoption 82
language 82
peopleofcolor 82
河野太郎 82
demócrata 82
chitchattinwithbecca 82
joeandtheho 82
psu 82
nobannowall 82
cre 82
workplace 82
mutualaid 82
christianhypocrisy 82
paz 82
endcorruption 82
single 82
joetrump 82
jbbj2020 82
three 82
bunny 82
whitepower 82
makeamericafreeagain 82
thankgod 82
noprop16 82
wicked 82
philippinesexiestwomen2020 82
hive 82
plano 82
alltheabove 82
equalityact 82
wearafuckingmask 82
545children 82
impeachdisbararrestbarr 82
joyvilla 82
utahelections 82
cantwait 82
democraticrepublic 82
feelings 82
laschet 82
truckers4trump 82
2020年のtoday 82
gofundmedonations 82
graphicart 82
centuryfinancial 82
auntieunclevote 82
boardofeducation 82
views 82
discount 82
truckers 82
findyourvoice 82
negative 82
chef 82
socialdilemma 82
chinaflu 82
emissions 82
georgetown 82
beready 82
ecology 82
homeprices 82
mcgrath2020 82
likeyourlifedependsonit 82
pegida 82
rdi2460 82
vote4ourfuture 82
taiwanisnotchina 82
nvgop 82
dontforget 82
unlvotes 82
impuestos 82
rickmoranis 82
madametussauds 82
soupnazi 82
trumprussianasset 82
restorethesoulofamerica 82
giveback 82
presidentpinesol 82
ventura 82
gta 82
unborn 82
emory 82
winners 82
truecrime 82
batwoman4potus 82
fuckthisguy 82
spoof 82
maskupaz 82
lostresdelahabana 82
votingisfashion 82
estadaolixo 82
b1gvotes 82
kxip 82
realestatemarket 82
libtartlogic 82
weaponizedmsm 82
lafc 82
knowbeforeyougo 82
immigrationmatters 82
uncensored 82
scdebate 82
evitatrump 82
sherose 82
sanciones 82
pimacounty 82
3rdnovember 82
noviolence 82
petro 82
kingcon 82
boycotthobbylobby 82
serviciopostal 82
kkr 82
niunamenos 82
frenchie 82
assembly 82
چگوآرا 82
earnmyvote 82
taxavoidance 82
canthecon 82
trumphascoronaparty 82
patriagrande 82
themorningafter 82
franceterrorattack 82
closeschoolsnow 82
whitewashed 82
chambersburg 82
bluemoon2020 82
bidenharrisforourmilitary 82
acelections2020 82
grandselecteurs 82
mpbyelection2020 82
july23 82
pucherazo 82
aajupdates 82
雑な説明で好きなポケモンを紹介する 82
paro 82
dontletitdominateyou 82
bateaux 82
callicoon 82
peacefulelections 82
pleasedonttellanyoneimbatman 82
trumprallyvirginia 82
thecreativecoalition 82
grupocantón 82
seanparnellforcongress 82
crueltyisthepoint 81
robertdeniro 81
defendtheblue 81
wewillvotetrumpout 81
trumpthepeacemaker 81
drainthedeepstate 81
votesafedc 81
vietnamesefortrump 81
marlins 81
stamps 81
spin 81
haryana 81
tigers 81
lottery 81
clothes 81
donors 81
request 81
mascherine 81
koronavirus 81
emilieforok 81
iraniancongress 81
yobrilloconelsol 81
koronavirüs 81
votebluearizona 81
adoptmetrading 81
serving 81
caleg 81
weneedjoebiden2020 81
unacceptable 81
childendangerment 81
scstrong 81
nationalsecuritylaw 81
verseoftheday 81
nationalvotebymailday 81
keithmiddlebrook 81
asteroid2020 81
democraticsocialism 81
clintonbodycount 81
dechartgames 81
nltraffic 81
bidenforresident 81
bluewavetexas 81
sciencedenial 81
kellyanne 81
saginaw 81
twitchthevote 81
whitewomen 81
timessquare 81
exerciseyourrights 81
bigbluerising 81
trumpveterans 81
coviduk 81
wrestlemania 81
breastcancer 81
gilbert 81
cisco 81
thankstrump 81
fof2020 81
sjsuvotes 81
lakecountyelections 81
cthulhuforpresident 81
monsters 81
raisedright 81
vk 81
savemedicare 81
byekaleigh 81
watercolor 81
ddos 81
gobigorgohome 81
cruzcrew 81
becybersmart 81
karmaandscience 81
executive 81
globaleurope 81
nov2020 81
trumpfakedcovid 81
nbachamps 81
handcrafted 81
nbaextra 81
nvwomensuffragecelebration 81
johnlennon80 81
trumpenabler 81
kristenstewart 81
trekoutthevote 81
pawstothepolls 81
contentmarketing 81
fairelection 81
northcarolinafortrump 81
indiegames 81
трамп 81
republicantraitors 81
fit 81
oregontrump2020 81
vejalixo 81
neveragainisnow 81
biggestloser 81
mindennv 81
spotlight 81
stars 81
obey 81
stutter 81
desperatedon 81
getintheway 81
yosemite 81
ultimominuto 81
forgive 81
thebluntpostwithvic 81
decor 81
disabilityvisibility 81
lindseyliesdemocracydies 81
indigenouslivesmatter 81
thepushbackfilm 81
beatport 81
clc 81
youdecide2020 81
dewine 81
वैक्सीन 81
mitchbetterhavemymoney 81
shivsena 81
debatefly2020 81
trumpthesuperspreader 81
motherearth 81
kiddricca 81
tedtalk 81
1issue 81
rncfactcheck 81
whytrump 81
டொனால்ட்டிரம்ப் 81
thursdaymood 81
educatorpledge 81
coffeelovers 81
covidbreath 81
pencequarantine 81
leestip 81
checry 81
bloqueonosolidaridadsi 81
trumprallymi 81
thesis 81
vogelwahl 81
gasendebate 81
umassvotes 81
bidenharrisforvets 81
labradonald 81
whitehousewall 81
trumpleshuffle 81
virginie 81
omotransfobia 81
pelumionifade 81
ericaourwcw 81
ไบเดน 81
uonnews 81
เป๊กผลิตโชค 81
transcrowdfund 81
wheresjames 81
هم_اکنون 81
brokahontas 81
votehimoutnov03 81
highenergyonly 81
fakenewsweather 81
occupydemocrats 80
alleghenycounty 80
kenoshashooter 80
togetherwearestronger 80
emancipateamerica 80
trumpisanasshole 80
govsisolak 80
acosta 80
preppers 80
americanpatriots 80
scmp 80
morrison 80
njleg 80
100days100reasons 80
protectourvote2020 80
voteliberty 80
jeopardy 80
stopmailfraud 80
smallgovernment 80
donjr2024 80
daw4us 80
gohuskies 80
abovethenoise 80
sorry 80
goodtimes 80
dacvotes 80
unrest 80
pug 80
lascruces 80
jill 80
animallovers 80
property 80
periodt 80
supablackgirl 80
brownbeautyfromdahood 80
mapa 80
drivein 80
teamtracey2020 80
endpoverty 80
dublin 80
victory2020 80
nursinghomes 80
retire 80
idea 80
rolettoforhillsboro 80
bh 80
voices 80
antiblackwar 80
rightsideofhistory 80
mp 80
takeitback 80
iostocontrump 80
25a 80
getaflushot 80
twithaca 80
contractwithblackamerica 80
theapodalypse 80
hugs 80
ninasimone 80
習近平 80
n 80
tarih 80
festaafazenda 80
amazonmusic 80
savethesoulofamerica 80
globalgoals 80
dropoffbox 80
azlegis 80
cryptoart 80
trumpmassmurderer 80
diddy 80
veepdebate 80
döviz 80
xiaozhan 80
dontbefooled 80
jeromepowell 80
morethananathlete 80
براندازم 80
cio 80
hillsboro 80
वोट 80
face 80
ووٹ_کو_عزت_دو 80
referendum2020 80
mobrule 80
sharethelove 80
pandamic 80
andyngoisawesome 80
yeahyeah 80
trendy4trump 80
sciencepolicy 80
keadrive 80
kamalaforthepeople 80
itssimplemath 80
endoftheworld 80
savechildcare 80
trudeauworstpmever 80
dropoff 80
pmi 80
trapmusic 80
nellietayloeross 80
amerique 80
chp 80
gidle 80
listed 80
urbanart 80
iykyk 80
whostheboss 80
hydroxychloroquineworks 80
derrickgibson 80
yeson1 80
46to46 80
trumpdeathtoll203k 80
sotus 80
9today 80
trumplied207kdied 80
trumpwomen 80
gaziüniversitesi 80
voteisyourvoice 80
countalltheballots 80
ibelievetonybobulinski 80
palgharlynching 80
صوتك_ترامب 80
terroristattacks 80
redflagwarning 80
recordturnout 80
fascisme 80
election2020results 80
votelibraries 80
trumprallieskillpeople 80
嵐の日 80
eljuegodellobo 80
prompt 80
firedupandreadytojoe 80
protectreligiousliberty 80
umbrellaman 80
bigcorporations 80
hijackedthehashtag 80
bidenwire 80
purapaja 80
ericaunitesafrica 80
healthcarehorrorstories 80
istandwithpotus 79
votebidentouniteamerica 79
immigrantsmatter 79
trumpmafia 79
remixingtrump 79
2weeks 79
knowthevote 79
calfornc 79
cornynmustgo 79
arizonablue 79
sidroth 79
istandwithpresidenttrump 79
tulsi2020 79
sueddeutschezeitung 79
unminced 79
ancientaliens 79
yourcountryneedsyou 79
hd75 79
flyers 79
trees 79
setup 79
forbiden 79
coviddonald 79
weremember 79
individualone 79
downtown 79
انتخابات_امریکا 79
13russians 79
ldp 79
100days100ways 79
harleydavidsonriders 79
only 79
gamersunite 79
repealab5 79
peaceday 79
indoctrination 79
asap 79
bing 79
maketheworldgreatagain 79
oldschool 79
planetearth 79
gopsocialism 79
pro 79
joebidendiss 79
saynotoracism 79
newartist 79
trumpadmin 79
freedomisntfree 79
protesting 79
colors 79
divine9 79
rasbaraka 79
innocent 79
gunviolenceprevention 79
hookem 79
rfb 79
aliciakeys 79
phled 79
inpics 79
caring 79
makenycgreatagain 79
ginm 79
crookedjoebidden 79
خبر 79
kicktrumpout 79
belgium 79
wirtschaft 79
twincities 79
mpls 79
epluribusunum 79
coronamaatregelen 79
lithium 79
copper 79
whereisjoe 79
musical 79
unioncountyvotes 79
iowans 79
juanalombard 79
constitutionovercoronavirus 79
bear 79
zphib2020 79
lee 79
grow 79
votedbidenharris2020 79
сша 79
coin 79
yr 79
stolenseat 79
911day 79
unitedforthepeople 79
fuckoff 79
dapp 79
changes 79
assnat 79
steam 79
lindseyforbiden 79
hopeforamerica 79
onlyhands 79
broncoscountryvotes 79
goldengirls 79
govotenow 79
chronicpain 79
noonprop24 79
secretaryofstate 79
startrekdiscovery 79
ma8a 79
tweetup 79
votelizharris 79
untemaalgiorno 79
womenswrestling 79
housemusic 79
dontcaliforniamytexas 79
stateoftheunion 79
mexicanpower 79
brandy 79
rethinking 79
sauditrump 79
pandemiadelcoronavirus 79
kamalawillblowit 79
schoolchoicenow 79
tightenup 79
episcopal 79
iaff 79
pueblo 79
impeachmentsham 79
br 79
wuflu 79
votefreedom 79
trumpliedandpeopledied 79
ripeddievanhalen 79
trancefamily 79
cohd27 79
typographydesign 79
nwanews 79
atheistvoter 79
arnab 79
stateofmind 79
webuildthewall 79
theeulogy 79
joebidenshusband 79
पैसा 79
defactopresident 79
teamperkins 79
gunsafety 79
wecount2020 79
potuscovid 79
txhsfb 79
abc7now 79
sori 79
uspostal 79
ppv 79
dios 79
marchon 79
bidentaxes 79
cheatingbiden 79
rmmpoliticalrevolution2021 79
litdrop 79
中共国 79
hercai 79
buildingsolidarity 79
checkpoint 79
labourparty 79
schoolguidelines 79
whydontwepray 79
trumpgetwellsoon 79
getingoodtrouble 79
اليوم_العالمي_للابتسامه 79
fideicomisos 79
brevardcounty 79
plausibledeniabilty 79
boardingup 79
votecounting 79
adoptanonvoter 79
kirche 79
johsiecruz2020 79
finishthejob 79
3noviembre 79
nm4all 79
kag4eva 79
standwithgoya 79
pelsiomustgo 79
kilmeade 79
iavotes 79
sondaggifuffa 79
laurencehaïm 79
earn14percent 79
muriocambiemos 79
intellectuals 79
delusionaldonny 79
donotletthegop_stealyourvote 79
separated 79
rememberwhenthegop 79
jcsu22 79
thelauracoatesshow 79
protestaactivavzla 79
statehood4puertorico 78
murderers 78
banassaultweapons 78
blmisracist 78
smdh 78
kimmangone2020 78
tests 78
sueddeutsche 78
starledger 78
abe 78
isreal 78
cdnmedia 78
votersdiary 78
weknow 78
vetsvote 78
deadly 78
itsyourrepublic 78
pollhero 78
ballotaccess 78
acu 78
fu45 78
tpmp 78
ga14 78
dontgetplayed 78
electiongeek 78
discernmentnews 78
fml 78
daneliyatuleshova 78
fighters 78
crickets 78
upanddowntheballot 78
chanyeol 78
lesbian 78
cpp 78
ausoc 78
savethechidren 78
voterpower 78
earworm 78
youthdemocraticparty 78
gotexas 78
allenellison 78
iwillvotesong 78
retireleningradlindsey 78
rejoineu 78
murderhornets 78
peacepotus 78
epidemiology 78
algorithm 78
womenformjhegar 78
tribunalsupremo 78
aurora 78
undergod 78
followthewhiterabbit 78
cleanairmomsvote 78
radioshow 78
fucktwitter 78
aapivoices 78
cuyahogacounty 78
longliveabel 78
grabembytheballot 78
snoopy 78
minorityrule 78
liberatemichigan 78
thisisnotjournalism 78
nojustice 78
shevotes 78
mia 78
fucksocialism 78
soccermoms 78
simpsonspredictions 78
urban 78
extremism 78
lahorerain 78
iostoconsalvini 78
byanymeansnecessary 78
badgradestrump 78
excitedforbiden 78
chriswray 78
twopartysystem 78
zombiewalk 78
autumn2020 78
standupamerica 78
nov3rd2020 78
racista 78
godimedia 78
stopprivatisation_savegovtjob 78
karenpence 78
wikipedia 78
phonyharris 78
cambridge 78
dt 78
flipthesenateblueusa 78
superspeader 78
unprecedentedidiot 78
whiteandproud 78
morosemmoral 78
voyavotar 78
runaway 78
armada 78
voteforpedro 78
wemustwin 78
coys 78
mmiw 78
commiecrats 78
kkkbiden 78
alcohol 78
dibattito 78
speakthetruth 78
bourse 78
wildliferefuge 78
bluedogs 78
marquettevotes 78
3ekim 78
sabo 78
acostafakenews 78
whatmatters2020 78
patriotsfightback 78
goldenshowers 78
butler 78
ifbidenwinsthemobwins 78
mcdonough 78
jeffdaniels 78
iamnotaprop 78
usademocrats 78
predicciones 78
severgnini 78
nohealthcareplan 78
guilfoylechallenge 78
voteblueallthewaythru 78
happybirthdayshahrukhkhan 78
cowboynation 78
freemohawk 78
astronomia 78
uklockdown2 78
purplepowercaucus 78
tonybobulinsky 78
mysleeptweet 78
altcoins 78
fazenda12 78
resistenciaurbanadigital 78
wearegrowing 78
tongo 78
فيديو 78
shitholecountrynigeria 78
end1999constitution 78
amalgamation1914expired 78
endnigeriaartificialnation 78
replacerbgnow 78
mayhermemorybearevolution 78
संविधान 78
novaxx 78
nominating 78
ificanrunyoucanvote 78
mentors 78
venezuelacontraelbloqueo 78
gtcb103 78
4moredays 78
10oct 78
askdrdena 78
voteforcongress 78
ozoxsuperions 78
pricelessozo 78
hispanicsforbiden 77
trumpisapedophile 77
richardnixon 77
borders 77
paulmanafort 77
owenshroyer 77
ct03 77
saucynugs 77
elpais 77
dagensnyheter 77
detroitfreepress 77
arizonadailystar 77
giorgia 77
japantimes 77
answer 77
republicano 77
ypsilanti 77
mangonews 77
h2p 77
ncaaf 77
chinamustpay 77
massgop 77
crown 77
ftw 77
reclaimchristianity 77
hidenobiden 77
tommyrobinson 77
noshowjoe 77
madden21 77
investinkids 77
brent 77
thisistrumpsamerica 77
bidensilence 77
trumpquotes 77
suburb 77
goppandemic 77
rednovember 77
trudeaucrimeminister 77
nonukes 77
nowarwithiran 77
listentoscientists 77
divest 77
firstladies 77
praise 77
presssafety2020 77
globalpandemic 77
cognitivedissonance 77
govoteny 77
ssu 77
bindtrump 77
journorequest 77
working 77
nepal 77
dogsforbidenharris 77
unioncounty 77
rhoc 77
warmsprings 77
pa8 77
ig 77
twist2020 77
bidenbasement 77
mmemberville 77
perfectlyaverageguys 77
firethemall 77
electionwellness2020 77
keeparizonared 77
liarbiden 77
stopterrorism 77
modihiaayega 77
musicvotes 77
coffeelover 77
stevedaines 77
timetogo 77
yourewelcome 77
runaapi 77
dontworrybehappy 77
milg 77
aapor 77
beardown 77
maskormail 77
hiding 77
présidentielle2020 77
wednesdaymood 77
assassin 77
writeinbernie 77
nclg 77
weekendatbernies 77
botnet 77
thequeen 77
beaware 77
let 77
thefemaleartist 77
stopturkishaggression 77
bypolls 77
prayforgandjacity 77
sloppyjoe 77
votenecklace 77
commanderandthief 77
yourefired2020 77
wayfair 77
fallopiantubes 77
growanewpair 77
offendmyself 77
votingbidenharris 77
blmterroristmarxists 77
etsyfinds 77
squadgoals 77
scdp 77
bidenrice2020 77
ridestothepolls 77
protectallworkers 77
ncearlyvoting 77
electionswithbstv 77
cunyvotes 77
stopvotingforwarcriminals 77
postmastergeneraldejoy 77
forthesoulofthenation 77
lekkimassacre2020 77
penceisweak 77
thesnake 77
tvone 77
thanksgiving2020 77
bidensintern 77
testedpositive 77
últimominuto 77
trumpmovement 77
blmantifa 77
covidparade 77
pgh 77
nbastrike 77
famu 77
goldpill 77
kamalabiden2020 77
btsv 77
adelante2020 77
otisthepotus 77
ornament 77
rodrigopaiva 77
cumartesi 77
pearlsforrbg 77
democrars 77
gdragoniscoming 77
sorosokegeneration 77
abcnews24 77
doart 77
praisegodandpasstheammo 77
jayden 77
alerta 77
cantando2020 77
mundiales 77
polishproud 77
polishheritage 77
قناة_دجلة_الفضائية 77
गजवा_ए_हिन्द 77
infectedpresident 77
canjoe 77
cskvsrh 77
usariots 77
kamalaharrisday 77
askileshyadav 77
dnc2002convention 77
207kdeadamericans 77
bongobongo 77
fightforyourself 77
wearenottiredofwinning 77
trumpinalandslide 76
goldenrule 76
victims 76
mariakolesnikova 76
blmisthenewkkk 76
amd09videowomenfortrump 76
yardsigns 76
unitedwevote 76
tdg 76
tribunedegeneve 76
atlantajournalconstitution 76
emperor 76
kelly 76
island 76
transhumanism 76
nycprotests 76
uscitizens 76
belinda 76
kibaro 76
azdem 76
sharkweek 76
griftersgonnagrift 76
georgefloydprotests 76
hardrock 76
indiansforbiden 76
rondeathsantis 76
democracymvp 76
alltogethernm 76
dystopian 76
platpréféré 76
rockyourvote 76
williamsoncounty 76
whatyoucando 76
trumpneedstogo 76
essexcounty 76
icons 76
trumpconcentrationcamps 76
blackparade 76
bezos 76
righttotry 76
staythecourse 76
nbabubble 76
letsfixthis 76
conartist 76
defendtheconstitution 76
makechange 76
recoveryposse 76
crazyuncle 76
trumpvirusdeathtoll226k 76
2022ohioremembersrob 76
bidenharris202 76
reproductivehealth 76
dougcollins 76
trumpwithdrawnow 76
payitforward 76
dogcelebration 76
morevoicesmorechoices 76
sinohawk 76
robertreich 76
endorsed 76
snp 76
loeffler 76
earlyvoted 76
chinajoemustgo 76
tools 76
noexcuse 76
metals 76
saveamericavotered 76
ourcourt 76
itisnotfinished 76
newsgang 76
chargers 76
letpeopleprosper 76
wutangisforever 76
trickbot 76
donaldisdone 76
emperyalizm 76
trumpomat 76
confirmation 76
tarotreading 76
wdw 76
same 76
pubg 76
shameonnbc 76
lockemup 76
firelyinglora 76
beaverton 76
joebonics 76
talent 76
themusicvideo 76
ukrainejoe 76
prop18 76
tl 76
sham 76
gusforus 76
chat 76
dating 76
rapture 76
wilco 76
justsaybye 76
ncsen2020 76
uominiedonne 76
freelancers 76
juvenapoli 76
nastywomenvoteblue 76
tellyourfriends 76
battlegrounds 76
trafalgar 76
yourvoteisyourpower 76
forttrump 76
whitefragility 76
democratsaremarxists 76
alecexposed 76
nevervbnmw 76
cbsn 76
pundits 76
freedomnotfear 76
eur 76
tv9news 76
gijoe 76
scream 76
wellsfargo 76
begreat 76
letsgetafterit 76
runoff 76
million 76
miltaryindustrialcomplex 76
doralflorida 76
abbottvotersuppression 76
vicgerami 76
principlesfirst 76
freeandfairelection 76
shares 76
eleccionesestadosunidos2020 76
supportive 76
problems 76
womenvotewomenwin 76
followtofollow 76
avb 76
va04 76
austinartist 76
texasartist 76
godisgreat 76
topoli 76
backstage 76
breakingbrown 76
nocallare 76
voteoutfacism 76
trumpproudboys 76
goodtroublemakers 76
republicos 76
lauterbach 76
jesuiswinston 76
essaydue 76
nosleepyjoe 76
bidenwarren 76
prayforpeace 76
aug6 76
bitemebiden 76
sinluz 76
trumprallylive 76
trumpfakingcovid 76
nohearings 76
soeder 76
prayersdown 76
baking 76
glassfire 76
salechain 76
scorecard 76
mitchslimdogmillionaire 76
wearethecalvry 76
teamshaheen 76
yvpmdlg 76
texaslovestrump 76
johndensmore 76
usa20iscpa 76
मध्यप्रदेश_उपचुनाव 76
journalyourvalues 76
holdyourpeopleclose 76
sooriyanfmalerts 76
fighingforyou 76
co06 76
ndelection 76
àsuivre 76
countyeveryvote 76
arnabgoswamiarrested 76
ogunyouthday 76
theflash 76
republicansareracist 76
trumpdeathtoll207k 76
yenimesaj 76
mutehismic 76
palmbeachcounties 76
birnefessıhhatgibi 76
ascitizen 76
立法会選挙 76
legislativecouncilgeneralelection 76
lcge2020 76
立法会選挙2020 76
maskswork 75
dontlettrumpwin 75
thieves 75
bitch 75
budboycott 75
datasecurity 75
fuckedup 75
democratsarehypocrites 75
bosslady 75
ilgiornale 75
nuevoherald 75
dallasmorningnews 75
signing 75
matter 75
thechild 75
wuhanlab 75
immunity 75
alexander_is_coming 75
arrestthecopswhokilledbreonnataylor 75
study 75
bookreview 75
medicaidforall 75
riseupshowupunite 75
disease 75
lazy 75
deplorables2020 75
clarksvilletn 75
fbts 75
abbottfailedtexas 75
crowdfunding 75
mytwittercrush 75
voteno1la 75
ucvotes 75
nogojoe 75
parisísima 75
conservatismdemandsgreaterdeathtoll 75
xboxseriess 75
martinlutherkingjr 75
dumbanddumber 75
assault 75
kameneandjalas 75
uyghurholocaust 75
johnhickenlooper 75
anxietyrelief 75
jaybishop 75
deadlinewhitehouse 75
dcision 75
staatsfunk 75
democratvirus 75
jeffflake 75
kidslivesmatter 75
donated 75
childrensbooks 75
land 75
directors 75
bucketlist 75
theeleventhhour 75
mnwggirls 75
dontbelievethepolls 75
usexpats 75
fbp 75
earlyvoteday 75
joeknew 75
mepoli 75
janefonda 75
queenelizabeth 75
breakupbigtech 75
sundaystatement 75
studentloanvoter 75
zeit 75
spongebob 75
storytime 75
powertrip 75
communityservice 75
wearefucked 75
gizliörgütler 75
yakıntarih 75
evanjelizm 75
dragon 75
sunshine 75
sea 75
aaronsorkin 75
bullheadcity 75
bowieforever 75
mandypatinkin 75
stealing 75
vetsresist 75
magassholes 75
votesa 75
mercuryretrograde 75
donaldtrum 75
hall 75
high 75
intersectionality 75
americafirsthealthcareplan 75
samhain 75
vra 75
lamesa 75
boats 75
changeisneeded 75
bike 75
azprimary 75
arynews 75
realclearpolitics 75
farmer 75
orangeclown 75
africansocialstar 75
welfare 75
allthepresidentsmen 75
votingfortrump 75
sm 75
trumpmorethanever 75
guernsey 75
pizzagateisreal 75
gematria 75
örr 75
deadbydaylight 75
healthpolicy 75
praesidentschaftswahl 75
marioncounty 75
understand 75
talkthevote 75
juliaroberts 75
votedifferent 75
skordasforutah 75
educational 75
bestrong 75
youthjustice 75
بورس 75
heaven 75
amendment25 75
destroyingdemocracyfortrump 75
sellingyoursoulfortrump 75
sellingyourpartyfortrump 75
votelikefreedomdependsonit 75
perezhilton 75
thebiggerpicture 75
dlozlami 75
shastrijayanti 75
sensex 75
tarheel 75
bidenistoast 75
acostacrieslikeabitch 75
20thcentury 75
2020uselections 75
realkendulin 75
ripjusticeginsburg 75
insideusa2020 75
parliamodaltro_perfavore 75
clovis 75
plymouth 75
mcconnellhypocrite 75
homeworkslave 75
middletown 75
trump4añosmas 75
franceattack 75
betterangels 75
askthebreakdown 75
moatsextra 75
shinethelight 75
july20 75
bnc2020 75
marginofvictory 75
mattersofsubstance 75
karwachauth 75
letthemlive 75
tunukiwa20at20 75
kcamexico2020 75
fortressofprotection 75
médecins 75
myfuture 75
votekimberlyklacik 75
sevienemás 75
ünililersokağayökistifaya 75
gtc 75
28settembre 75
seniorsresist 75
pmkhanguidingunga 75
womenleadersarebetter 75
wecallbs 74
liarliarpantsonfire 74
heknewbetter 74
charlesmichel 74
flwx 74
voteprogressive 74
nocolorlines 74
tikhanovskaïa 74
stefanlofven 74
suede 74
dn 74
stockholm 74
theglobeandmail 74
gazette 74
montrealgazette 74
11september2001 74
seattletimes 74
portlandmugshots 74
tvrepublika 74
standyourground 74
vietnamwar 74
disrespectful 74
coverage 74
toc 74
welt 74
pfizer 74
everywhere 74
mental 74
votetrumpourlivesdependonit 74
bidenharis2020 74
kamalariots 74
wewillvoteearly 74
ihateithere 74
savior 74
rr 74
resistasone 74
divided 74
notpresidential 74
harry 74
faiz 74
remix 74
criticalrole 74
supportourvets 74
equalrightsamendment 74
amediting 74
ndi 74
endracismnow 74
adbusters 74
nojoeever 74
mattgaetzisadrunkentool 74
durhaminvestigation 74
classy 74
neonazi 74
filipino 74
ivankandjaredsbillboard 74
trumpknewhewontprotectyou 74
trumpets 74
freebelarus 74
centralpark 74
climateplan 74
rundonnarun 74
ynwa 74
portsmouth 74
kind 74
close 74
thuglife 74
3denoviembre 74
gopcorrupt 74
dünya 74
newcanaan 74
ufc254 74
voteallred 74
worldseries2020 74
electors 74
makeirangreatagain 74
votingisaright 74
wmur 74
nextgeneration 74
txenergy 74
armeniangenocide 74
trumpcoin 74
lib 74
keto 74
vereador 74
flip53 74
termlimitsforcongress 74
rescuemission 74
educhat 74
voa 74
determination 74
doyourhomework 74
manutd 74
benice 74
trumpisrascist 74
ca08 74
bidenisajoke 74
reallife 74
tse 74
30sep 74
timeuntil 74
supportsmallbusinesses 74
ifunny 74
forthea 74
mississippiprimary 74
beyourself 74
crew 74
portlandprotesters 74
brother 74
trumphumor 74
ballotday 74
hasungwoon 74
aiken 74
capitalismnotsocialism 74
vpn 74
vzlaeslibre 74
tamilnews 74
kim 74
reelectpresidenttrump 74
loudoun 74
loyolavotes 74
hulu 74
infographic 74
myjoead 74
coberturaespecial 74
kamalachameleon 74
archivez 74
teambesse 74
atlarge 74
falsely 74
1br 74
wearethefuture 74
spaq 74
letsk12better 74
pays 74
tidal 74
bettingpicks 74
franklincounty 74
billyporter 74
museum 74
deluca 74
ecología 74
chastenbuttigieg 74
dividedstatesofamerica 74
proudboysareterrorists 74
yesonprop25 74
cheyenne 74
fratellitutti 74
contemporary 74
supercivics2020 74
maybe 74
minnesotaforbiden 74
americagreatagain 74
nobeldelapaz 74
iwillnotsurrender 74
blmaremarxist 74
iwilldefendtheconstitution 74
antifadomestictorrorist 74
iwillnotquit 74
barzani 74
protestsong 74
mig 74
bootpelosi 74
scholten4iowa 74
gtvnewshd 74
strongestpresidentever 74
thankunextgen 74
icaiexam 74
clooney 74
estotienequeparar 74
coveyspreader 74
capecod 74
attackonrepublic 74
arrestofinnocents 74
sushantsinghmurder 74
confederatesteve 74
voterprotectionteam 74
recalldougducey 74
ملفات_عربية 74
masterstroke 74
aespa 74
parisaccord 74
njpw 74
wwbap 74
patrianueva 74
eglises 74
typhiodtrump 74
examनही 74
workapoll 74
4noviembre 74
makinghistoryagain 74
wlwt 74
çarşamba 74
امريكا_تنتفض 74
315elex 74
standback 74
khafifabsat31 74
trumplady 74
antifaaredemocrats 74
morethansilver1 74
hypothermiatrump 74
مقال 74
seleadvirtio 74
jcsu23 74
jcsu24 74
jcsu21 74
merchandiser 74
votelayconfiercely 74
noidnovote 74
shutupbiden 74
35days 74
29sept 74
donotprocrastinate 74
omgtrump 74
debateeu2020 74
kudos 73
covid19sa 73
obstructionofjustice 73
girlscouts 73
socialinjustice 73
insights 73
maskupmn 73
makeamericaunitedagain 73
rezapahlavi 73
presidentialpolls 73
testimony 73
supporttheblue 73
whites 73
tagesanzeiger 73
theherald 73
heraldscotland 73
mercurynews 73
saintlouispostdispatch 73
sandiegouniontribune 73
uniontribune 73
theplaindealer 73
smell 73
audusd 73
peston 73
wearthemask 73
pattilabelle 73
special 73
votingwhileblack 73
ny23 73
turnsenateblue 73
wi05 73
harrisriots 73
patria 73
delhiriots 73
bcvote 73
floods 73
prc 73
swipeleft 73
dartanyon4congress 73
goptreason 73
punjab 73
sagaftra 73
yates 73
nfp 73
playoffs 73
freethemall 73
guatemala 73
whitneywebb 73
thegreathack 73
vmas2020 73
decencyandtruthmatters 73
cfp2020 73
nomasknevada 73
thinkaboutit 73
opposition 73
magaforever 73
paloalto 73
healerinchief 73
bidenwillleadus 73
wearecta 73
suffolkcounty 73
messiah 73
texascovid 73
getupstandup 73
fashola 73
ewtn 73
jared 73
fashionstyle 73
wakeupandvote 73
realtime 73
ipad 73
xula 73
taxplan 73
cold 73
powertexasforward 73
anniversary 73
hobi 73
kitconews 73
نه_شاه_نه_خمینی_خدا_میهن_حسینی 73
indiegamedev 73
muvotes 73
nomásbloqueo 73
azerbaijani 73
gtcb153 73
flippa 73
fightforyourrights 73
voteouttheenablinggop 73
whitenationalism 73
faktencheck 73
adultery 73
ري_استارت 73
deidayvuelta 73
aquicontigo 73
mixitup 73
nomatterwhat 73
blackpodcast 73
داعش 73
softpower 73
caivotes 73
jerseystrong 73
drugprices 73
trumpsincubationperiod 73
lwd 73
ceekvr 73
ceek 73
endfascism 73
handsoffmysocialsecurity 73
airdropalert 73
hcqworksfauciknewin2005 73
newmonth 73
하성운 73
rogerstonestilldidnothingwrong 73
bidenisawinner 73
savethebees 73
china_get_out_of_iran 73
distribution 73
takecare 73
raiders 73
d9 73
fedex 73
enslaved 73
allcaps 73
reclaimtrumpstime 73
mtrushmore 73
rifop 73
lacountyparks 73
trumpnotwell 73
taxcut 73
latinogreeksforbidenharris 73
abpnews 73
vote202 73
rosemcgowan 73
hallu 73
trump2020landslidebaby 73
gopsenators 73
fridaynight 73
lukashenka 73
biggboss2020 73
betfair 73
americansunite 73
battlefortheballot 73
eggchampionship 73
skol 73
rosegardenmasacre 73
teamthayer 73
brendangleeson 73
haveavoice 73
yabasta 73
draftdodgerdonnie 73
lasd 73
savenm 73
teamva20 73
mujica 73
acquaalta 73
archives 73
lptv 73
niunamas 73
lockdownlight 73
bidenharriswilllead 73
bayer 73
eliten 73
weareunitedasone 73
pollheroes 73
appledailyeng 73
votehimeout 73
kizilay 73
kexit 73
timetostandup 73
destructivedumbassdemocrats 73
brownlivesmater 73
trumanproject 73
uddhavthackeray 73
alcapone 73
ameliaboyntonrobinson 73
sharpies 73
nocheamericanartve 73
reislesonunakadar 73
savaşımızzalimlerle 73
gotrumpyouarethebest 73
مباشر_الانتخابات_الامريكية 73
ameicastrong 73
racehorsetheory 73
didtrump 73
sullyvstrump 73
nadiemenos7 73
trumpabandonedomaha 73
angrybiden 73
bachakhaniconofnonviolence 73
steadfast 73
2october 73
hss 72
voteforamericanottrump 72
policeunion 72
coronavirushoax 72
batshitcrazy 72
fucktrump2020 72
whyimarch 72
andrewgoodman 72
podesta 72
gospelmusic 72
baitandswitch 72
globalnews 72
dccouncil 72
usindia 72
ncslbc 72
refugee 72
frankfurterallgemeine 72
dertagesspiegel 72
hamburgermorgenpost 72
indianapolisstar 72
feminists 72
911truth 72
everything 72
heatwave 72
frieden 72
npc 72
themuellerreport 72
recordofyouth 72
ballottracking 72
beelectionready 72
artofthedeal 72
bayofpigsaward 72
judicial 72
dempanic 72
murdered 72
ibdinvestors 72
following 72
brexitbritain 72
votedamnit 72
ece 72
html 72
alamedacounty 72
italian 72
advice 72
homemade 72
wise 72
trumpisasnake 72
endhate 72
kenoshauprising 72
fl13 72
maprimary 72
2020bingocard 72
byebiden 72
kukluxklan 72
savings 72
polkapolkapolka 72
associatedpress 72
loyalty 72
kebetu 72
yellow 72
gov 72
bt21 72
motherhood 72
lakecharles 72
iloveyou 72
dirtroaddemocrat 72
wearethechangeweseek 72
chisholmtrail2020 72
fl8 72
votehisassout 72
resistersonly 72
rfbp 72
rfbparty 72
saveamerica2020 72
scottatlasisamurderer 72
tylerperrystudios 72
bexar 72
lekki 72
tx14 72
restrictions 72
suffering 72
experts 72
fish 72
republicain 72
testtraceisolate 72
air 72
npd 72
adulting 72
buharimustgo 72
nursesfortrump 72
scalia 72
demographics 72
importante 72
ohvotesearly 72
2020campaign 72
jamesbiden 72
islamicrepublicvirus 72
républicains 72
chuckgrassley 72
rivconow 72
yeson805 72
vote4kids 72
layoffs 72
piyasalar 72
threats 72
disruption 72
determined 72
columbiavotes 72
reliefbill 72
gallatincountymt 72
accurate 72
pl529nao 72
1ddrive 72
iamdjgee 72
djgee 72
djgeetv 72
freeuyghurs 72
lgbtqfortrump 72
wncnews 72
publicservice 72
wealthmanagement 72
readingpa 72
politicsasusual 72
nkpeace 72
defendartsakh 72
chinaliedandpeopledied 72
trumpdoodletuesday 72
greenjobs 72
trumpsswamp 72
trumpissatan 72
cheatingdems 72
taiwanese 72
contedimettiti 72
izquierda 72
votefornew 72
cd5 72
ameisteramericainc 72
kamalaharrislies 72
maskhole 72
demcastct 72
voteeveryrepublicanoutofoffice 72
nap 72
prayvotestand 72
afghanpeaceprocess 72
rainwater4in 72
providence 72
afganistán 72
endnigeria 72
vie 72
umd 72
dreambig 72
jind 72
theater 72
raoult 72
ivankachina 72
cortez 72
أردوغان 72
masonnation 72
didyouvote 72
thepresident 72
drtedros 72
dontbelievearmenian 72
pol 72
gif 72
flagsoutforamerica 72
supertrumpers 72
trumknew 72
mygovernorsucks 72
aau 72
incoherentjoe 72
pynkposse 72
firejohnroberts 72
2ndlockdown 72
rulajebreal 72
بهنام_محجوبی 72
trumpsurrenderedbidenwont 72
votebluetodefeatevil 72
electiondelay 72
trumprallygoodyear 72
butlerpa 72
thehateyam 72
cougsvote 72
ช่องหมายเลข3 72
qvaendirecto 72
whohasnotvotedyet 72
cuthisstrings 72
randyharrison 72
trump2020lanside 72
ksnnews 72
merger 72
parlonsvrai 72
fightforrepublic 72
bouloserundina50 72
trumpdoctrine 72
jcsu 72
yorbalinda 72
pierluisidebate 72
psgdfco 72
womensfacup 72
myresisters 71
iwontvotetrump 71
usaonfire 71
antimasker 71
countryfirst 71
herdstupidity 71
bluealltheway 71
senatehearing 71
statesenate 71
ceos 71
clarksville 71
neverjoe 71
arizonarepublic 71
sanfranciscochronicle 71
padres 71
petrol 71
aaronjaydanielson 71
nicolásmaduro 71
gladysknight 71
pips 71
newt 71
wi4trump 71
istandwithtucker 71
newyorkfortrump 71
ellenhenryart 71
shehnaazgill 71
painiscoming 71
paranoia 71
apcu 71
okwave 71
twitprison 71
exaarmy 71
vanessaguillen 71
unfollow 71
wnc 71
bluejays 71
assholes 71
defundhollywood 71
syracuse 71
bama 71
louisianademocrats 71
experiencematters 71
name 71
weready 71
wearethehopewearewaitingfor 71
woodstock2020 71
taxation 71
clownworld 71
inclusive 71
govtech 71
stahlforall 71
jarvanka 71
toobin 71
bidentosaveamerica 71
trumpsurrenderstocovid 71
aaynob12020 71
socialistsunday 71
dekalbcounty 71
lameduck 71
mrx 71
covidpandemic 71
villages 71
translash 71
nvpol 71
mic 71
venezuelacontrump 71
civiceducation 71
maske 71
shadowhunters 71
resisting 71
sfsu 71
fitfam 71
latinovotepbs 71
trunp 71
endthewarondrugs 71
mission 71
tcc 71
pluralism 71
freemelania 71
inandout 71
opioidcrisis 71
votebluefordemocracy 71
sealteamsix 71
emmetttill 71
quino 71
nycfc 71
votela 71
gallatincounty 71
voteagainstvotersuppression 71
winmetawin 71
omarabeatscalvert 71
indiachinastandoff 71
getwoke 71
santabarbara 71
chiefsuperspreader 71
letsgetiton 71
votedforbiden 71
mariahcarey 71
strokahontas 71
voteblueallthewaythrough 71
judgesullivan 71
lapdogsofthglobalists 71
leftsists 71
rightwingviolence 71
michaelbloomberg 71
sovereignty 71
statueofliberty 71
exposeantifa 71
economycrisis 71
voterearly 71
bayofpigs 71
showupandvotered 71
taylor 71
california4trump 71
trump2020forthegoodofmankind 71
cardano 71
mikewallace 71
azdemocrats 71
trumpera 71
byebyebunkerboy 71
canyoutake4moreyears 71
nevervotedemocrat 71
7millionstrong 71
politicalpoll 71
akanaforcongress 71
votesmarter2020 71
giornalisti 71
civicsinthemiddle 71
دلار 71
fightfornc 71
belmontdebate2020 71
redgiant 71
askaboutabortion 71
ejvote 71
naruto 71
protecttheusps 71
fridaywisdom 71
bloodlust 71
russiatestimony 71
bilingual 71
firstfamily 71
consequences 71
中尾ミエ 71
jinny 71
itsokaytonotbeokay 71
yeswekim 71
aketioutchallenge 71
campuselecttakeover 71
sundevils 71
nccu 71
genelecsl2020 71
thevoteistheantidote 71
patriotfury 71
ld24dem 71
trumpocracy 71
wearethenews 71
trumpmagapatriots 71
darrencriss 71
nomassocialismo 71
climateweek 71
ramblingrat 71
josémartí 71
voteredtorestorelawandorder 71
channel_islands_harbor 71
mercatom 71
bachelornation 71
votekristinlyerly 71
whereverigohegoes 71
1moreday 71
iwillvoteconcert 71
nizza 71
adn40 71
seepinnedtweet 71
baca 71
bomdiabrasil 71
ترامب_أم_بايدن 71
wahala 71
lovelyz 71
cinderella 71
thefungicrew 71
ciaa 71
trumpisthebiggestliarever 71
forrbg 71
reformerapublicservice 71
hypocritenancypelosi 71
secondchancevoters 71
トランプ優勢 71
04nov 71
flightrising 71
zarifedogan 71
blueraiders 71
adidasxivypark 71
justiceforjohnathanprice 71
democratshavebeenhijackedbycommunist 71
votenowfl 71
toolate4usps 71
wallaceisajoke 71
chriswallacefail 71
goldenbulls 71
votingredwillsaveamerica 71
votelikeourchildrenslivesdependonitbecausetheydo 71
hearherspeak 71
fightlikehill 71
commonsemse 71
votetrumpouttosaveamerica 70
comradecornyn 70
ultimatefan 70
minister 70
eviltrump 70
sycophant 70
veto 70
sviatlanatsikhanouskaya 70
summits 70
joemustgo 70
vpbiden 70
14thamendment 70
istandwithipob 70
teamusa 70
hidalgo 70
razon 70
larazon 70
ilmattino 70
lanacion 70
computer 70
pencedemic 70
trumptexas 70
msmlies 70
bid 70
brainwashing 70
unpresidented 70
politicalrhetoric 70
browardsquad 70
trumpisanazi 70
fpl 70
orleans 70
usdinr 70
newspapers 70
stemcells 70
bemidji 70
makecampusgreatagain 70
whatif 70
rickastley 70
speakupspeakout 70
беларусь 70
shadowban 70
kleptocracy 70
bmore 70
gotrumporcry 70
untilfreedom 70
mark_levin 70
eva_braun 70
handdeliver 70
trumpscam 70
koolaid 70
leadwithlove 70
keepmichiganred 70
top10 70
10days 70
votebidenlivebetter8645 70
oaklandcounty 70
streetwear 70
dressuptovote 70
prayforusa 70
trumptrialforcoronavirusdeaths 70
forget 70
amarillo 70
magaveterans 70
showerthoughts 70
americain 70
christiansforusa 70
hkers4trump 70
walkawayfromthedemocrats 70
abpoli 70
itmfa 70
georgeorwell 70
republicains 70
trumpdancing 70
votejade 70
miearlyvote 70
ficpfm 70
chris 70
boymeetsgirl 70
politic 70
nflgameday 70
soho 70
newarrivals 70
myvoice 70
couchparty 70
denton 70
küreselgizliörgütler 70
protectamerica 70
23ottobre 70
alaskavotes 70
gokamala 70
depressionisreal 70
boricuasforbiden 70
stormy 70
helpthevote 70
stimuluspackage2020 70
14oct 70
twitterbias 70
gendergap 70
fitz 70
voteforabby 70
taxdollars 70
ops 70
georgiaearlyvoting 70
yield 70
bidentheracist 70
lewisvilletx 70
alientoaz 70
disabilityvote2020 70
personality 70
vite 70
trumptheclown 70
ualbanyvotes 70
jt 70
ieo 70
ministrokes 70
trumpboatrally 70
derekchauvin 70
om 70
haveaplantovote 70
truethat 70
bestlookingpresident 70
grinch 70
speekle 70
colegioelectoral 70
astro 70
maketheworldgreat 70
powerbreakfast 70
simivalley 70
demcastok 70
leegreenwood 70
romania 70
bidenaintblack 70
anaheim 70
coralgables 70
khiveforever 70
noticiasev 70
photographersvote 70
debata 70
pkk 70
ya 70
royals 70
comedycentral 70
trumpflimflamman 70
ricksantorum 70
cindy 70
grouchomarx 70
saytheirname 70
مولانا 70
azerbaijannotalone 70
deanna4congress 70
buttegieg 70
thesoulofournation 70
ld24democrats 70
ld24dems 70
j360productions 70
datajournalism 70
adopt 70
thatsallfolks 70
teacherfriends 70
recordthepolice 70
democratliarsflamethefires 70
babil 70
eliazarcisneros 70
scotusgate 70
chemelection 70
greathardpower 70
politiqueetrangère 70
obigbo 70
bbireport 70
guliani 70
ncwwii 70
myredhatexperience 70
wiad35 70
fayyazchohanisback 70
css2020 70
wheelchairuser 70
youthvotescount 70
marginoffraud 70
reasonroundup 70
happybirthdayvirat 70
トランプ圧勝 70
hindusena 70
أريزونا 70
murdochfreeaustralia 70
ruthlessforruth 70
नसबंदी 70
नेहरू 70
गैर_मुस्लिमों 70
anotherworldispossible 70
missjcsu 70
hbcuqueens 70
rtmapplease 70
smashmarxism 70
madinlagos 70
tvtime 69
voteoutfascism 69
fls386rally 69
betheirvoice 69
gaffes 69
stopthespreadvotered 69
rockstarpresident 69
ringoffireradio 69
democratsoffernothingbutpoverty 69
200000deaths 69
sacramentobee 69
włączprawdę 69
veteransresist 69
blowoutnancy 69
israelunitedinchrist 69
buttstuff2020 69
soultothepolls2020 69
uncletom 69
trumpdisaster 69
oath 69
wwhl 69
trumplogic 69
trumpisincompetent 69
recap 69
crazyjoe 69
helies 69
stay 69
乃木坂46 69
ps4share 69
avlnews 69
investiingcom 69
pediatrics 69
blackchurchpac 69
glazersoutwoodwardout 69
defeatbytweet 69
buckeyenation 69
wishfulthinking 69
votehard 69
peopleoverparty 69
newyorkstate 69
proudmama 69
atheism 69
markey 69
bidenterrorists 69
bidensbrain 69
truthseeker 69
shermanoaks 69
英語 69
votepennsylvaniablue 69
vintagegeek 69
trumpschumps 69
massmurderertrump 69
cedarrapids 69
gopfailedamerica 69
bostonvotes2020 69
faithclimatejusticevoter 69
know 69
presse 69
johnratcliffe 69
affordablehealthcare 69
against 69
uselectiononzee 69
itv 69
artistic 69
spiegel 69
davonneforafh 69
havefun 69
voteforsanity 69
rappers 69
southtexas 69
allinforohio 69
choir 69
strajkkobiet 69
nanowrimo2020 69
eenvandaag 69
playlists 69
trumppuppet 69
imvoting4joe 69
maskupwisconsin 69
fakefoxnews 69
energyindependence 69
best4ky 69
vamos 69
maduroveteya 69
americaneedsjoebiden 69
patrioten 69
nakba72 69
resident 69
gaslight 69
incel 69
thetalk 69
isitoveryet 69
tamu 69
voteoutdemocrats 69
registertovotenv 69
joyfulwarrior 69
pwme 69
caboverde 69
melaniaandme 69
thenextpresident 69
makeitso 69
fuckthisshit 69
plasticfree 69
voteforourchildren 69
mondayreport 69
understanding 69
cashappblessing 69
bbnaijalocdown2020 69
auspol2020 69
blmisadomesticterroristgroup 69
trumpvideo 69
billbarriscorrupt 69
voteutah 69
chadwolf 69
arielsarmy 69
republican2020 69
alternativedata 69
dcsux 69
childsextrafficking 69
brianwilliams 69
influencers 69
whinerinchief 69
clintonisapedo 69
dea 69
retweetrepeat 69
oloture 69
halloweenhavoc 69
merkelmussweg 69
rechazosalvachile 69
ttevents 69
blackllivesmatter 69
bolsa 69
telegram 69
dimitrinkastaikova 69
fenwaypark 69
newsfeednow 69
captions 69
genderlens2020 69
britishindians 69
mailinvotesmatter 69
f16 69
donaldtrumpisoverparty 69
ryro 69
imnotperfectimreal 69
trumpvirusdeathtoll214k 69
teamerikka 69
focusontheprize 69
initial_s 69
cfk 69
iteachmath 69
goppartyofstupid 69
oppositeday 69
ld24democrat 69
nancymustgo 69
tcmparty 69
proeternallife 69
perth 69
coping 69
bidenharristanking 69
indiachina 69
henrycountygeorgia 69
voteforwomensrights 69
frenchbulldog 69
themeparks 69
krisjongun 69
conservativechristian 69
riptiktok 69
bidendoesnothavecovid 69
pennslyvania 69
coronadiktatur 69
mose 69
reprofreedomvoter 69
gohmert 69
nospoilers 69
إيران 69
gruber 69
dcvrcb 69
treeoflife 69
arkansansfirst 69
banque 69
tomforwi 69
stratégie 69
mtbos 69
imolagp 69
coachthevote 69
amoungus 69
umudumuzvar 69
tnienewsbulletin 69
patickho 69
reginaip 69
offensiveplayer 69
probirth 69
womanthepolls 69
peacebook 69
バイデン電撃逮捕 69
donaldisten 69
bringthefunk 69
chriswallacesucks 69
icanwithabsa 69
ayda 69
ghfansrock 69
ghfamily 69
bigtechhearing 69
kens 69
6daysleft 69
hypothermia 69
ironyoflife 69
opaestaon 69
corruptacrats 69
votebluedammit 69
kamattress 69
unbossedunfilteredlive 69
robipos 69
progressivewave2020 68
trumpbodycount 68
makeamericathinkagain 68
californialovestrump 68
trumppeace 68
speaking 68
champions 68
thenational 68
vindman 68
promises 68
esdemañana 68
breaktheduopoly 68
makingamericagreatagain 68
loganact 68
witness 68
commonground 68
votebluetosaveutah 68
lyndseyovermydeadbodygraham 68
testandtrace 68
bluewavenc 68
timpool 68
motorcycle 68
bookish 68
gnn 68
jorgensen4potus 68
gobucks 68
cheetoneedstogo 68
collegeswealldeserve 68
molonlabe 68
votesmatter 68
clubhipicoxtlt 68
pro2a 68
votasi 68
trumpisnuts 68
siege 68
mnfortrump 68
cufflinks 68
massmurder 68
sleepjoe 68
antifadomesticterrorist 68
realironman 68
quad 68
capital 68
jailtime 68
trumpclown 68
noon20 68
ctvotes 68
jenniferaniston 68
thehouse 68
winthewhitehouse 68
fox5atl 68
trumplandia 68
mpga 68
supermajority 68
pollingstation 68
votealways 68
protectmovoters 68
twitchde 68
faang 68
theology 68
purereparations 68
ncnews 68
voteharder 68
newyoutuber 68
bayridge 68
빅스 68
gopats 68
burbank 68
vavotes 68
carbon 68
machoman 68
dumplindseygraham 68
writingcommmunity 68
phothepeople 68
nyu 68
discover 68
votepax 68
winnews 68
blackwomenlead2020 68
globalization 68
securedropbox 68
radiorally 68
socialissues 68
youabouttoloseyojob 68
robocall 68
walkawaymarch 68
notfakenews 68
youcantspelltruthwithoutruth 68
scorpioseason 68
armeniakillscivilians 68
chestercounty 68
sinistra 68
อินโฟเควสท์ 68
winning2020 68
savethesociety 68
wakadaforever 68
rednewdeal 68
actionsspeaklouderthanwords 68
sappysusan 68
redwhiteandtrue 68
affordable 68
womened 68
azdemocrat 68
socialnetwork 68
kamalaharrisisjustnotlikable 68
blackbabiesmatter 68
riceforvice 68
trumptimemachine 68
cndpoli 68
mama2020 68
happytuesday 68
bidengateisreal 68
otep 68
badgers 68
careers 68
wewillnotbesilent 68
texit 68
umnproud 68
لبنان 68
hanoirocks 68
mikemonroe 68
wecandoit 68
vouchers 68
مصر 68
shoeleather 68
stevecortes 68
americassweetheart 68
servustv 68
laborvotes 68
tvdebate 68
新型コロナウイルス 68
biggovernment 68
fomo 68
obamaisbetterateverything 68
chicagoprotest 68
georgecostanza 68
releasethekraken 68
critical 68
fakeimpeachment 68
smallstreamers 68
hawaiilovestrump 68
npp2020manifesto 68
trumparmada 68
pray4potus 68
wewillvoteinperson 68
onbts 68
nowmorethaneverfortrump 68
leevydjah 68
iphone8 68
abiymustgo 68
jerusalemchallenge 68
unlimitedhangout 68
munars 68
masterchefargentina 68
bidenbloomfieldhillsmi 68
electricvehicle 68
jaredisaracist 68
lamaruniversity 68
trumpcaresyourvotesnotyourlives 68
abcmundo 68
stopracialdivide 68
mumbaipolice 68
nonewjustice 68
hoorah 68
conductjpscjssc 68
idelection 68
fbi頑張れ 68
liveupdatecmu 68
رستاخیز_ناسیونالیست_ایرانی 68
推しと結婚できる確率 68
izmirdeprem 68
illegalmilitias 68
ls 68
phillypolice 68
smiff 68
faithvote2020 68
آینده_جهان_با_دونالد_ترامپ_کاری_از_سید_محمد_حسینی 68
freelance 67
nora 67
savetheearth 67
andriiderkach 67
knowyourhistory 67
qanonsense 67
mountain 67
kissimmee 67
flooding 67
deannalorraine 67
blueout 67
wife 67
herrinfordistrict4 67
lexpress 67
nicolasturgeon 67
theindependent 67
equaljustice 67
geek 67
mets 67
moderna 67
followtrain 67
starmerout 67
ouch 67
goppuppet 67
propositions 67
votebluetosavesocialsecurity 67
doitnow 67
gobierno 67
crochet 67
sniffandblow2020 67
vicpol 67
americanstrong 67
listentoscience 67
epl 67
writersagainsttrump 67
peacemaker 67
본캐 67
banner 67
righttocleanwater 67
bidenburisma 67
blessing 67
womeninfilm 67
elezioni2020 67
trumpusa 67
dji 67
converse 67
usapresident 67
bunkerbabytrump 67
volby 67
dreamcatcher 67
billhemmerreports 67
horizontalharris 67
unpopularopinion 67
mcm 67
knowyourvote 67
jodywatley 67
nationaldogday 67
dessert 67
twitterpolls 67
republicanmemes 67
indivisibleteam 67
joltvoces 67
ad35 67
abstract 67
voteforearth 67
irmo 67
galway 67
disabilityjustice 67
salvation 67
keepamericaamerica 67
chenyonglin 67
sin 67
bringithome 67
trumpthevote 67
beverlyhillsfreedomrally 67
lysol 67
justices 67
voteformjhegar 67
bluewave2022 67
thebluewavereturns 67
trumpkilledamericansbynotmandatingmasks 67
gopislying 67
joybehar 67
28min 67
philscott 67
trialofthechicago7 67
soon 67
dailypoll 67
boybye 67
company 67
like4like 67
doyourresearch 67
چهاردهم_اتحاد_ایرانی_یامحمدا 67
shutitdown 67
shopsmallbusiness 67
dallasprotests 67
samecharacter 67
sportsbiz 67
restart_oppsition 67
riversidecounty 67
creditunionsvote 67
takedownccp 67
vnj 67
misleading 67
votebluetosavehealthcare 67
ignoretrump 67
flipmichiganblue 67
ialg 67
projectbaconoi 67
mmt 67
joytrain 67
noiresteminist 67
morningrushatl 67
bluesenate2020 67
trumpcovidsuperspreader 67
dallasdemocrats 67
libra 67
cristianoronaldo 67
trumpsycophant 67
everyvote 67
gdpr 67
swampthing 67
efc 67
voteharvesting 67
coronagate 67
nochill 67
denmark 67
patrioticduty 67
aφα 67
sketchbook 67
enough2020 67
votecausewecan 67
airlineworkers 67
stopmotion 67
hunteremails 67
vaxxed 67
robots 67
suburbanwomanfortrump 67
warrendemocrats 67
choochoo 67
brighton 67
stuttering 67
trumpdeathtoll180k 67
thebest 67
nursesforbiden 67
2020culture 67
digiunopersalvini 67
bucks 67
nicksandman 67
attorneys 67
sosnicaragua 67
trumpsbrowserhistory 67
purged 67
thirstythursday 67
bidenfires 67
gays4trump 67
willywonka 67
drogas 67
freedomfighter 67
wechatbanned 67
dolt45 67
endchildtrafficking 67
nonaq 67
treat 67
voetsekanc 67
destiny 67
trumpvirusdeathtoll164k 67
swalwell 67
justicenow 67
1son 67
nothunterbiden 67
trumpdeathsquad 67
theendisnear 67
fauciisahero 67
votekamalaharris 67
bethechange4earth 67
absentashley 67
lgbtrights 67
dadjokes 67
voteagainsthate 67
votepablue 67
covidisnotahoax 67
farmersforbiden 67
bootrump 67
tombrady 67
trumpvirusdeathtoll175k 67
boycottrnc2020 67
hosers 67
joebidenpedo 67
backyard 67
rdi 67
margesimpson 67
진희 67
ilpolitics 67
trumpolini 67
voteblueendthisnightmare 67
lorenculp 67
jamescorden 67
420friendly 67
forthewin 67
newmoralmajority 67
savezamslife 67
voteyouout 67
goonsquad 67
bornintheusa 67
arizonademocrat 67
voteforus 67
democratshelppeople 67
timetalenttreasure 67
voteinorout 67
column 67
gettysburgaddress 67
vfx 67
becauseflorida 67
شهرام_امیری 67
thankyourbg 67
bepositive 67
voteblueendgopcorruption 67
trumpdriveby 67
trumphasthehoax 67
trumplivesmatter 67
weeklyworldnews 67
tellmeifyouhearme 67
عمانيون_غاضبون_من_البطالة 67
octoberwish 67
nucleare 67
copwatchthepolls 67
flipthefirst 67
knettergek 67
dhimmi 67
trumptaliban 67
forallofus 67
breakfastbattle 67
blmplaza 67
mexicoxtrump 67
chemtwitter 67
yoveosalvame 67
fiu 67
theviewofwhat 67
thedogmalivesloudly 67
chazchop 67
tooearlytocall 67
minęła20 67
pahlavi2020 67
grandmatinsudradio 67
evaneterowicz 67
opini 67
meidasrewind 67
لن_نسمح_لك_باسل_الصباح 67
twodaysinamerica 67
17liars 67
restart2020 67
equityforeveryone 67
pencewins 67
مناظره 67
yankeedoodleandy 67
nirp 67
buzyn 67
getwellderek 67
istandwkristen 67
trumpinvinciblehero 67
crazyoldmantrump 67
trumphate 66
trumpisaheartlesspsychopath 66
kemp 66
commies 66
believeinbetter 66
trumpdefenders 66
boristheliar 66
healthcarechoicesact 66
trumpfortheopportunity 66
policing 66
truthwillprevail 66
itssupernatural 66
district1 66
studentvoting 66
everybody 66
dishonest 66
thething 66
votebluesenate 66
nocomunismofracasadoyterrorista 66
41queyaes82 66
rechazonc2020 66
spahn 66
47days 66
europeoftomorrow 66
resistsocialism 66
stu48 66
日向坂46 66
rosary 66
socialreform 66
tellafriend 66
campustakeover 66
boardoftrustees 66
trumpcoverup 66
vendredilecture 66
katiehopkins 66
mlp 66
votepatobrien 66
cleanwatervoter 66
usgovernment 66
portlandshooting 66
americaisbetterthanthis 66
gunreform 66
reopen 66
kamalamaladingdong 66
hacks 66
stroke 66
covid2020 66
workingmom 66
mlotters 66
signofresistance 66
conspiracytheorist 66
covidinchief 66
federalistsociety 66
wi01 66
impeachtrumpagainandarresthim 66
goal 66
thisismyamerica 66
joebyedon 66
bidenlaptopmatters 66
carrally 66
atltraffic 66
holloween 66
theblackvote 66
fns 66
congrats 66
venezuelans 66
citizenimpeachment2020 66
drjillbiden 66
yourlikenessmyvision 66
oldwhitemen 66
helpinthehouse 66
coinbase 66
fbtx 66
fightlikehell 66
votingtip 66
차학연 66
엔 66
dance2vote 66
secondlockdown 66
ivotefor 66
americaisbroken 66
rusa 66
pharmacy 66
toonami 66
landscape 66
trump202 66
greek 66
haveyoursay 66
opinionpoll 66
byebunkerbaby 66
privacyrights 66
偏向報道 66
bigapple 66
facebookdown 66
uswahlkampf 66
gaetzwontdebate 66
uyghurs4trump2020 66
uyghuramericans 66
expandscotus 66
ecdqemsd 66
repeal230 66
std 66
sorosoke 66
liberalmeltdown 66
covid19de 66
torylanez 66
شجریان 66
trumpbelongsinprison 66
redcross 66
natgas 66
juve 66
comicart 66
snack 66
sojournertruth 66
vbnmw 66
truthbombs 66
vote3rdparty 66
verbindediepunkte 66
democraticvoters 66
drunk 66
jerryharris 66
depopulation 66
trumpnazi 66
womensequalityday2020 66
armyourselves 66
gobruins 66
frontlinepbs 66
jacksonwang 66
waterislife 66
flopsweatdonnie 66
pedowoodexposed 66
auction 66
flipitfriday 66
presidentelection 66
constitutionalright 66
rwanda 66
1980s 66
youhaveavoice 66
fortunateson 66
andyburnham 66
خامنه‌ای 66
gooddaydc 66
amsterdam 66
altcoin 66
hinews 66
ucsfvotes 66
theyknow 66
gcseresults2020 66
xseries 66
байден 66
stemeducation 66
bbnaijalockdown2020 66
이채연 66
leechaeyeon 66
trumpvirusdeathtoll213k 66
donaldtrumpisanidiot 66
fremont 66
fakenewsenemyofpeople 66
votersforanimalrights 66
phoneix 66
슈퍼주니어 66
hathrastapes 66
mtvemas 66
gopgreed 66
drstellaimmanuel 66
votegop2020 66
johnlewishomegoing 66
upsetaliberal 66
monstax 66
trumpnavy 66
spiritcooking 66
ncsenatedebate 66
fox35 66
protectroe 66
chmlive 66
cnnspolitics 66
learningfromhome 66
deutscheeinheit 66
incomeenequality 66
maximumpressure 66
alamocitytrumptrain 66
shitshowpresidency 66
hd66 66
montco 66
entiemporeal 66
sadesati 66
dodgerstadium 66
hitthepolls 66
meetyourpsychic 66
bobiwinenomination 66
mccloskeys 66
nebdems 66
dansullivan 66
votebluetoactonclimatecrisis 66
fueracomunistasdechile 66
45for45 66
池上彰 66
prayertransforms 66
米大統領選ドキュメント 66
isaiasafwerki 66
indiastandswitharnab 66
masterchefcelebrityargentina 66
truckersareheroes 66
iamatruckerswife 66
truckersgotthis 66
newjusticenow 66
whentherearenine 66
voteforbide 66
vierzon 66
n26 66
widistrict13 66
becomingmissjcsu 66
94thmissjcsu 66
1octubre 66
criminalmedia 66
taxsimplification 66
waterfordmichigan 66
ocare 66
silentcoup 65
keepthesenatered 65
seniorvoters 65
clarkcountynv 65
climateemergencyrooms 65
bymail 65
massmurdererinchief 65
benicio 65
georgestephanopoulos 65
smokeandmirrors 65
voteria 65
blacklifematters 65
retwittea 65
victoriassecret 65
stimulant 65
registervotered 65
defundchina 65
mustseetv 65
tvnews 65
romancebooks 65
voteasifyourlifedependedonit 65
lyingdonald 65
mexicanindependenceday 65
thank 65
stopchildtrafficking 65
wtaf 65
killer 65
votepoz 65
tf1 65
forthefuture 65
womensfashion 65
useless 65
sheldonadelson 65
hello 65
truecolors 65
elearning 65
karmaisreal 65
ihatetrump 65
ironman 65
mario 65
goodday 65
loona 65
staking 65
votenov3rd 65
whistlepodu 65
unt 65
выборы 65
independants 65
florence 65
trumpeter 65
boycotttrump 65
comeback 65
demokkkrats 65
votefor 65
happydays 65
gigeconomy 65
votenomatterhowhardtheymakeit 65
corruptliartrump 65
confederateflag 65
votethegopextinct 65
rescuedog 65
bidenlid 65
presidenciales 65
freetovote 65
longdarkwinter 65
jihadists 65
bushvgore 65
kamalharris 65
doordash 65
stayhealthyandvote 65
belarusprotests 65
voteallthewaydowntheballot 65
recycle 65
blackrock 65
californiaturningred 65
csu 65
votetx 65
vote4justice 65
azure 65
aidetweet 65
solutionist 65
레오 65
정택운 65
womenfortrump2020 65
jeremyvine 65
retweets 65
gallup 65
tinasmith 65
dab 65
deephouse 65
トランプ大統領頑張れ 65
boycottturkey 65
travelphotography 65
pmln 65
morallybankrupt 65
teamunity 65
senatedemocrats 65
joebidenlied 65
hillarysemails 65
sasse 65
him 65
فيروس_كورونا 65
phish 65
thisisit 65
voterednov3 65
gunssavelives 65
declassifyeverything 65
btsxbbmas 65
mandate 65
afghanistan2020 65
miketyson 65
fartingbigfoot 65
marincounty 65
mapofthesoulone 65
txt 65
postseason 65
հաղթելուենք 65
dumpthetrump 65
golfing 65
somuchwinning 65
elvis 65
years 65
pushback 65
culpforgovernor2020 65
socialismsux 65
discuss 65
maria 65
patriotas 65
workingforyou 65
esteri 65
barnwell 65
cook 65
maskmyass 65
trendline 65
bcorp 65
taemin 65
euronews 65
webdev 65
morevoicesbetterchoices 65
eyeontheprize 65
trumptrolls 65
kibaki 65
gündem 65
pages 65
trumpislosinghismind 65
workersfirst 65
voteblueearlyeveryregisteredvoter 65
anybluewontdo 65
utdebates 65
predators 65
stepup 65
fbpeglobal 65
senkimsin 65
illinoisfortrump 65
pattismith 65
nashvilledebate 65
buongiornoatutti 65
psychological 65
uhcl 65
musicproducer 65
ruins 65
nosjournaal 65
qanonfrance 65
civiced 65
qepd 65
johncusack 65
trumpchristians 65
flforbiden 65
loveisessential 65
votingjoy 65
mistérios 65
godcomplex 65
dietrump 65
jacobwohl 65
millière 65
kitten 65
donaldtrump4life 65
trumpspeechlive 65
supersaturday 65
getontheboat 65
uknews 65
oleout 65
obesity 65
ourview 65
18seconds 65
dettol 65
عمانيون_يعزون_الشعب_الكويتي 65
bastadecomunismo 65
gagaforbiden 65
americandreamplan 65
georgiaonmymind 65
islamisering 65
marcelproust 65
dekalbvotes 65
usavalg2020 65
biswas 65
feartwd 65
oromosvote 65
ricksnyser 65
jurassicpark 65
trumpnorthcarolinaagain 65
doratheexplora 65
supportpelosi 65
半沢直樹 65
freecongo 65
chessmate 65
sciencefirst 65
sudradio 65
dietrichbonhoeffer 65
كنتاكي 65
جامعة_الكويت 65
transformationtuesday 65
trumpdeathtoll204k 65
tepublican 65
bluelievesmatter 65
ripsubhasri_save30lakh 65
icarly 65
rbgs 65
donateactblue 65
neverharrisneverbiden 65
lindseylies 65
democracyhangsbyathread 65
votebluetofightwhitesupremacy 65
bancoscorruptos 65
1first 65
heroeregistratumonedero 65
vincentzimu 65
stoptheorangemonster 65
presidentialdebatebingo 65
komeshaufisadi 65
universities 64
heartless 64
danieldale 64
bluewavetsunami 64
votebluetoendthis 64
deflection 64
drone 64
letthemdebate 64
reverseracism 64
donaldtrumpisapedo 64
michaelreinoehl 64
trudeauresignnow 64
command 64
gatitoinmeegrante 64
wakepol 64
freechicken 64
laluprasadyadav 64
rockandroll 64
babyshark 64
arsenal 64
childtraffickers 64
idiocy 64
makevotingcommonsense 64
defeat 64
blueamerica 64
jackass 64
reopenuniversities 64
deepstatecabal 64
ピアス 64
election20 64
internationaldayofdemocracy 64
electbiden 64
truthserumshow 64
empoweringvoters 64
e 64
appellatetwitter 64
fuckfascism 64
getaclue 64
nationalunemploymentday 64
meditate 64
goodvibesonly 64
blacklivesmattermovement 64
magamcsally 64
nojoegibberish 64
notfunny 64
covidsurvivor 64
mormon 64
gerrymander 64
whitenationalists 64
alsharpton 64
oneamerica 64
monde 64
pollsdontvote 64
termlimitsnow 64
dirty 64
uribe 64
bewell 64
shocking 64
friend 64
democraps 64
magalandslide 64
panama 64
lowertaxes 64
myvoteispower 64
bradpitt 64
ss 64
utfreespeechweek 64
trendy 64
supremacists 64
podestaemails 64
libertedexpression 64
califortrump 64
vaticano 64
americanweek 64
uws 64
treasury 64
acceptance 64
letters 64
fucking 64
empowered 64
realtorlife 64
goprocharlie 64
coconutcam 64
dmb 64
reels 64
sunshineshere 64
bbcaq 64
loserdonald 64
edisonboardofeducation 64
familyfirst 64
theft 64
initiative81 64
apiavote 64
confirmbarrett 64
newmusicdaily 64
itsimportant 64
automotive 64
votefortheplanet 64
armeniawantspeace 64
thirdlapat 64
hydroxycloroquine 64
perfect 64
th3d3n 64
oromoprotests 64
doglover 64
teampeteforjoe 64
sustainabledevelopment 64
letswinthisthing 64
az02 64
dotus 64
auntlydia 64
annapolis 64
northplatte 64
vloteblue 64
mpc20 64
pevl 64
confirm 64
beapatriot 64
électionaméricaine 64
safevoting 64
fraudci 64
oshkosh 64
newyorkdirect 64
lyinglindsay 64
josephbiden 64
truck 64
türklirası 64
bidenslaveowners 64
takeoutthenationaltrash 64
blexitbackstheblue 64
makeamericawellagain 64
mixtape 64
afghanistanofficial 64
checkadtech 64
epsteinflightlogs 64
musicheals 64
مرگ_بر_دیکتاتور 64
trovid19 64
tmc 64
ankara 64
theballotorthebullet 64
fashionista 64
spnfamilyforever 64
frackingban 64
paperballot 64
niewiederkrieg 64
rfk 64
oldnavy 64
tuesdaywisdom 64
cyberwar 64
shadowgate 64
butt 64
melaniaspeech 64
leftistsarementalmidgets 64
ourflagtoo 64
demsareamericanstoo 64
skordasforag 64
kamalatoe 64
magahearts 64
follo4folloback 64
doom 64
emotional 64
monsanto 64
trumpgottago 64
hamont 64
coronapositive 64
hustle 64
allyship 64
onit 64
releaseyourtaxes 64
cocainemitch 64
ohioforbiden2020 64
leftorright 64
ubhornsup 64
catalunya 64
中共 64
burlington 64
imartidevi 64
bluedowntheline 64
votealldemsout 64
realdemocracy 64
bdsbernie 64
handwriting 64
kxipvdc 64
educatorsforbiden 64
u2 64
jeevan 64
coffeeandtrump 64
shakira 64
gatesforprison2020 64
maytheforcebewithyou 64
winbig 64
ที่นี่thaipbs 64
demonsemen 64
dečani 64
christianorthodox 64
μπαιντεν 64
bebestmyass 64
nbafinals2020 64
vvd 64
antidemocratic 64
tnfortrump 64
sinclairvotes 64
hidroxicloroquina 64
prayingforamerica 64
rejectnigeria 64
newbrunswick 64
insta 64
bluesupportblue 64
votebidentosavehealthcare 64
obc 64
ncsenate 64
hyderabad 64
sportsbook 64
trumpkilled200kbynotmandatingmasks 64
commercialrealestate 64
conleylied 64
makecaliredagain 64
dangerosite 64
draftdodgerinchief 64
donaldhascovid 64
sackshireenmazari 64
konyasehirhastanesi 64
daylightsavingstime 64
godwon 64
turnedthecorner 64
artemis2024 64
sdv 64
saveuskentucky 64
saveusgeorgia 64
momsinoffice 64
kochexposed 64
akgov 64
electionresult 64
atlastrumpareajoke 64
landslideredvictory 64
rainwater2020 64
votesfj 64
tj22h 64
resourcemanagement 64
rma 64
ayatollahjack 64
オワコン 64
mariaelvirasalazar 64
stoppingofcount 64
cato2020 64
印象操作 64
fasisme 64
هيفاء_وهبي 64
wukondaforever 64
stopwarintigray 64
donaldtrumprules 64
toddsniderrules 64
trumpcutssocialsecurity 64
trumpswrongdirection 64
votefordonna 64
staysafegovote 64
nevadaday 64
donatetoblue 64
turky 64
keepiton 64
trumpistheenemyofthepeople 63
demshateamerica 63
usarevolts 63
showidtovote 63
lastchanceelection 63
voterinterference 63
jimcramer 63
democratmobs 63
losangelescounty 63
allanlichtman 63
olympic 63
frexit 63
joedementia 63
trumpy 63
democratsareliars 63
sandrabland 63
dumpthegop2020 63
mhl 63
tcvotes 63
delhipolice 63
buhbye 63
boycottthenfl 63
拡散希望 63
norespect 63
checkitout 63
magaveteran 63
jeeplife 63
uscitizen 63
rh 63
sheready 63
leadonclimate 63
voiceyourvote 63
americanfascism 63
sixpercent 63
w 63
votemj 63
destaque 63
justiceforkyle 63
godblessourpresident 63
elvispresley 63
resist45 63
cfo 63
kaepernick 63
billclintonisarapist 63
cancelcancelculture 63
hyon 63
grifterstrumpsandthieves 63
flipmichigan 63
immigrationnation 63
funkypresident 63
protectourseniors 63
americaorgop 63
woc 63
acting 63
fvckthegop 63
hesfired 63
trackmyballot 63
abstractart 63
fbpeparty 63
fraudulent 63
auburn 63
presidenzialiusa 63
newhaven 63
fliesoverlies 63
trump2048 63
ism 63
westmichigan 63
rvamayor 63
politicsonwheels 63
filthy 63
davechappelle 63
votevision 63
votesafe907 63
voteforthem 63
artgalleries 63
secure 63
sb 63
votemama 63
norwalk 63
crackpipebiden 63
burger 63
birdsofafeather 63
acethevote 63
savehumanity 63
magatrash 63
nolockdown 63
bailreform 63
arrested 63
californiaforall 63
brussels 63
finalcountdown 63
tsxcapitalone 63
usflag 63
alberta 63
seal 63
testthemall 63
voteoutcomplicitgop 63
sell 63
rockford 63
gvote2020 63
nfts 63
nancymace 63
mafalda 63
希拉里 63
dabs 63
wakeupclt 63
presidentelectbiden 63
pa11 63
nativeamericansfortrump 63
belarusians 63
votelikethepollsaredeadeven 63
yg 63
boricuafortrump 63
knowbetterdobetter 63
wethewomen 63
dm 63
declassified 63
votenj 63
पूछता_है_भारत 63
ge2020 63
unitethepride 63
sendthemback 63
nottraveltocuba 63
mosquad 63
protectourkids 63
selling 63
longhaulers 63
intel 63
jokeoftheday 63
justiceleague 63
bmsproject 63
raptors 63
aznewsmedia 63
carpediem 63
bidenboatparade 63
forasantacruz 63
covid19italia 63
lock 63
christianvalues 63
candidato 63
clearwaterbeach 63
legislature 63
trumpdynasty 63
adoslosangeles 63
libertyforall 63
redistributionisnotcharity 63
jesuswasnotasocialist 63
kidsbooks 63
sigh 63
shuthimup 63
fightthegoodfight 63
zphib 63
rappersfortrump 63
hd15 63
نيويورك 63
bigbang 63
deargeorgia 63
lanecoelections 63
patriotsforbiden 63
aajtak 63
capitolhill 63
singing 63
familytime 63
hurricaneseason 63
outsideitsamerica 63
comedypodcast 63
tiktokleaked 63
youcantstopourvoice 63
welders 63
protectourrights 63
intrumpwetrust 63
farmlife 63
americanmussolini 63
guerrecivile 63
newsdesk 63
hellopresidentbiden 63
pencehairfly 63
verano2019 63
harryreid 63
wolfpackvotes 63
ourlivesmatter 63
thisislegend 63
gzeroworld 63
amplifythevote 63
kickoutthedems 63
electdemwomen 63
freedomisnotfree 63
purge2020 63
algérie 63
nelsonmandela 63
lesbiansfortrump 63
enoughmediacoverup 63
desmondelliot 63
truthisstrangerthanfiction 63
unga2020 63
spellingmatters 63
getwellflotus 63
trumpgotthehoax 63
poseidonforbiden 63
dralgross 63
batboy 63
arynewsurdu 63
dogscantlookup 63
heartandhustle 63
chaoduque 63
shootyourshot 63
counteveryvotetexas 63
pamdemic 63
thelatest 63
saveusflorida 63
saveusmontana 63
saveusarizona 63
saveuspennsylvania 63
saveusiowa 63
saveusohio 63
saveustexas 63
saveusminnesota 63
saveusomaha 63
saveusmichigan 63
saveuswisconsin 63
vatikan 63
geistlichen 63
dokument 63
nationalstressawarenessday 63
systemracism 63
convénceme 63
jos107 63
shamelesstv9 63
russiannationalconvention 63
tuesdaythoug 63
pepemujica 63
amerikasecim 63
democratsarecheating 63
pensilvanya 63
trumpgoodforindia 63
対岸の火事ではない 63
今は戦時中 63
gujaratbypolls 63
ยามเฝ้าจอ 63
vacanciapresidencial 63
bulldogcountry 63
sendthegoppacking 63
theplatinumplan 63
joesniffshair 63
russianpropagandanews 63
luzhkov 63
الشيخ_صباح_الأحمد_الصباح 63
secretdemocratlove 63
secretdemocratvotes 63
denialjoe 63
americaneedsubi 63
jpmorgan 62
usaprotest 62
calltoaction 62
kriss4wi 62
2020senate 62
voteblue2020saveamerica 62
renegade 62
disqualified 62
txcong 62
trumpisthepeacepresident 62
wallart 62
bahréin 62
letitrip 62
qteam 62
texasproud 62
finale 62
bovo 62
nets 62
bankofchina 62
ddn 62
greggutfeld 62
hogan 62
chance 62
trumpschaos 62
gente 62
wanderlust 62
cheatsheet 62
block 62
theorangeman2020 62
nevercreepyjoe 62
justsaynotodonaldandjoe 62
mcopinion 62
ballotpower 62
abq 62
stability 62
stonks 62
dueprocess 62
uhurukenyatta 62
studentloandebt 62
derry 62
vida 62
wisconsindemocrats 62
politicalcompass 62
edoelection 62
yolo 62
lastchance 62
propoganda 62
dictatorinchief 62
da 62
wtf1 62
portlandtrump2020 62
rtlnieuws 62
94crimebill 62
domainsforsale 62
newworld 62
georgewallace 62
seniorsvote 62
topeka 62
steamingpileoftrump 62
cadavotocuenta 62
seniors4biden 62
southkoreaelectionfraud 62
elko 62
navratri 62
mitchmccourtpacker 62
inhardtimes 62
texasformjhegar 62
rebuild 62
جنگ_داخلی 62
europe1 62
imho 62
wecanwinthis 62
sanmateo 62
some 62
manchuriancandidate 62
grandma 62
thetrialofthechicago7 62
lorilandry4da 62
uncertainty 62
tweetiatricians 62
rech 62
turnoutthevote 62
pebblemine 62
stlvotes 62
watchenjoyrepeat 62
wannabedictator 62
democrata 62
ccsf 62
camarillo 62
prayforganjacity 62
ridetothepolls 62
makechangehappen 62
redbubbleshop 62
club 62
nawazsharif 62
studio 62
bernieforbiden 62
vaccination 62
gopcheaters 62
pdamerica 62
masks4all 62
trumphatesyou 62
rejecttrump 62
inouramerica 62
shahidforchange 62
azlg 62
savefauci 62
teamaz 62
can 62
votebluealways 62
trumppropaganda 62
watching 62
financialfreedom 62
gmw 62
trumpissuperman 62
bidenburismalaptop 62
redcalifornia 62
pemiluas 62
peopleschoice 62
whiskey 62
levelup 62
huntsville 62
dólar 62
canvass 62
proscience 62
trump۲۰۲۰ 62
democracyatwork 62
बरोदा 62
models 62
nyvotes 62
listing 62
medalofhonor 62
peopleshouse 62
두근대결구도 62
companies 62
bevelyn 62
loveourpresidenttrump 62
tuesdaynight 62
democratsaretheproblem 62
911iscoming 62
cruel 62
thecircus 62
fakecovid 62
joj2020 62
fifa 62
floridapolitics 62
magamedia 62
dav 62
staypeaceful 62
ele 62
virtualtownhall 62
elclubdelmoro 62
dailymemes 62
terroristinchief 62
failedpresidenttrump 62
bailout 62
savethechilden 62
youmewe 62
lebanonexplosion 62
isupport45 62
kornacki 62
designatedsurvivor 62
pulpit 62
bouncethevote 62
grandparents 62
abbottout 62
votoanticipado 62
demandpaperballots 62
countthevote 62
greenland 62
floriduh 62
mondayreview 62
foxnewslies 62
salesforce 62
alamo 62
pbsnews 62
votepablue2020 62
charlatan 62
anewday4nm 62
onepaintingeachday 62
ourvoice 62
방탄소년단 62
wearegolden 62
bust 62
uneducated 62
bloombergattractsflies 62
buildbetterbugspray 62
votestraightred 62
redlandslide 62
pavoters 62
أوباما 62
icai 62
spreaker 62
globalvoice 62
demagogue 62
beautifullybroken 62
latinosforbiden2020 62
drought 62
iranregime 62
camnewton 62
reverendraphaelwarnock 62
povnpav 62
gofundmecampaign 62
electionmap 62
boyawards 62
applenews 62
dolartl 62
onepiece 62
toryincompetence 62
restorethevra 62
july25 62
magaamovie 62
voteconservative 62
november4th 62
resistencia 62
convergence 62
voteredoramericaisdead 62
sober 62
conspiracion 62
pakneedsengnewschannel 62
passtheherosact 62
thelastword 62
eddieguevara11 62
urinetest 62
thatbidentouch 62
wareyourmask 62
nationsecurityrisk 62
getwellpotus 62
bluelinegang 62
chucklefucks 62
trumpcaughtthehoax 62
artsforbidenharris 62
trumpbeatscovid 62
teamjoni 62
coronavirusbriefing 62
الحمدلله 62
jackdaniels 62
hurtgod 62
laptopfromhellaintgoingaway 62
holdtheline2020 62
quesevayantodos 62
99cents 62
indiecomics 62
biharrejectsmodi 62
236kuscoviddeaths 62
goduke 62
donaldliedpeopledied 62
abolishspd 62
lopezmexicoterepudia 62
arlingtonvotes 62
bethiphopawards 62
indiarejectsmodi 62
rensselaercounty 62
leftistclown 62
bidentobottom 62
keysstrong 62
nhpolitcs 62
98days 62
votebidensalvelademocracia 62
electiondebate 62
lajauria 62
laesperanzarusa 62
sept29 62
sullysullenberger 62
homelessblackamericans 62
galabiscuit 62
demionbbmas 62
prayerpower 62
thankyouchasten 62
oct3webegin 62
dopage 62
protrumpmemes 62
votofamilia 62
大阪市廃止に反対します 62
breeonataylor 62
holovista 62
witurnout2020 62
wielect2020 62
10km3x2 61
boeing 61
quarantinecuisine 61
truthwins 61
latinosagainsttrump 61
resisttheleft 61
commentarypodcast 61
vote4dc 61
mobilizenow 61
nowalkaway 61
bacon 61
gingerwave2020 61
21towin 61
riotta 61
simoncowell 61
the_mystic_corona_virus 61
podsaveamerica 61
price 61
wedomorewednesdays 61
abolishthegop 61
azblue 61
sociallydistance 61
votedorathy 61
btv 61
usaelectionday 61
getreal 61
nerd 61
mars2020 61
baptist 61
viralnews 61
ku 61
inec 61
cat5calvary 61
blmthugs 61
mexicans4trump 61
trumphaters 61
canceled 61
aap 61
comicbook 61
freemarket 61
minimalist 61
gsu 61
adobservatory 61
questiontime 61
tylerperry 61
stevencrowder 61
mivoting 61
votelaycontofinal 61
adios 61
partyoftrump 61
thevotemask 61
bidencrimebill 61
peanuts 61
blackprivilege 61
outrageous 61
buendomingo 61
nogop 61
realignment2020 61
dui 61
corn 61
vote45out 61
biggovsucks 61
stevenmnuchin 61
taxcheatinchief 61
protecthealthcare 61
endtheshitshow 61
votecarlos2020 61
recipes 61
artistsontwitter 61
shelterinplace 61
strongpublicschools 61
trumpistoast 61
stopchrissmith2020 61
collegevote 61
with 61
cultureofdeath 61
ontheroad 61
trumpcovidfailure 61
xanax 61
hospitality 61
rhonj 61
votewise 61
cartoonist 61
votedout 61
ward7 61
speaker 61
galveston 61
madisoncawthorn 61
leadbyexample 61
ridley 61
fluvaccine 61
clothingbrand 61
letstalk 61
teamfollowback 61
adobe 61
andstill 61
savealife 61
votevoight 61
memphians 61
senatorharris 61
constitutionalist 61
sb2090 61
goputin 61
senatejudiciarycommittee 61
laramie 61
masculinity 61
ny6 61
mnlg 61
notqualified 61
outsiders 61
furloughs 61
nephilim 61
奥巴马 61
bigtechtyranny 61
tvp 61
ronaldo 61
thisisthetime 61
sunshineslate 61
nov 61
nonewnormal 61
txdistrict13 61
servicepublic 61
tcac 61
ladakh 61
challengeaccepted 61
dontvoteforkanye 61
7dias 61
trumplied212kamericansdied 61
stopbullying 61
biggboss 61
publicenemy 61
pantsonfire 61
louiegohmert 61
nuevazelanda 61
committovote 61
faker 61
choosekindness 61
afrique 61
razzismo 61
limbaugh 61
پهلوی 61
americaisgreatagain 61
friendsforever 61
evictioncrisis 61
zoomcodes 61
died 61
electoralvote 61
linmanuelmiranda 61
asp 61
scarcityisalie 61
walkawaydemocrats 61
twduniverse 61
borolas 61
trumpwinsagain 61
startpacking 61
whiteamerica 61
phony 61
radioanchio 61
consciousness 61
trumpisunhinged 61
fladems 61
stopadani 61
organizenh 61
trumpboy 61
cuyahoga 61
bencarson 61
goodriddance 61
greatest 61
raisehigh 61
星野源ann 61
stopazerilies 61
senatemajority 61
americatough 61
netzero 61
trumpnorthcarolina 61
unarmed 61
rememberyouroath 61
trumpconvention 61
broadcast 61
kindergarten 61
lifeguard 61
pencelied 61
loveafterlockup 61
anticorps 61
bidenbustour 61
capa 61
fbomb 61
hollywoodpropaganda 61
georgeconway 61
蘋果國際 61
accwic 61
listenengagevote 61
neighborhood 61
furnituredesign 61
sketching 61
präsidentschaftswahlen 61
surveillancecapitalism 61
usss 61
handsoffsocialsecurity 61
gametime 61
election2000 61
melanietrump 61
saturdaywisdom 61
delcovotes 61
trump2020landsidevictory 61
beautifulpakistan 61
19amendment 61
metaphor 61
5lines 61
joebidenpayshistaxes 61
authentic 61
kerncounty 61
thenotoriousrbg 61
hicks 61
thepoliticalwarroom 61
decimasdelalma 61
dcvkkr 61
عُماني_بنبض_كويتي 61
الميادين_go 61
teamerincruz 61
footballfansforbiden 61
سراب_آمریکا 61
savedrfauci 61
28th 61
trumplied227kamericansdied 61
forwhatitsworth 61
thegreatredwave 61
toprisks2020 61
جرائم_العدوان_الأمريكي_على_اليمن 61
news12 61
fitzpatrickchosetrump 61
readytorun 61
zagdanski 61
covi19 61
اخبار 61
ریتوییت 61
blockedbytrump 61
firesandidiots 61
cathedrale 61
metz 61
بومبيو 61
hydrochloroquineisthecure 61
soar 61
democratsocialism 61
battleforarizona 61
peoplespunditdaily 61
failuredonaldtrump 61
プロパガンダ 61
النتيجه_النهاييه 61
إنديانا 61
bidenslandslidevictory 61
lekkigenocide 61
desconfianzaciudadanamv 61
45to45 61
becauseofthebrave 61
new80 61
moreastronautsincongress 61
demsarefrauds 61
pence_harris_debate 61
thecost 61
cjforiowa 61
dodgersnation 61
trumpvirusdeathtoll206k 61
meangirlsbway 61
bivisibilityday 61
voteforbidenharriswhocare 61
crownsofevil 61
youarewhoyouare 61
endthedoe 61
bolsonaronaonu 61
viarode 61
coutryoverparty 61
skilledtrade 60
progressiveflood 60
kentuckydeservesbetter 60
tom4wi 60
passtheheroesactnow 60
icc 60
nhlplayoffs 60
search 60
southdakotademocrats 60
withdrawalagreementbill 60
amd09videojameswoods 60
retirerosa 60
filipinosfortrump 60
immobilier 60
chihuahua 60
thebatman 60
mediooriente 60
neversettle 60
fighting 60
add 60
tejpratapyadav 60
fuckingmoron 60
incumbents 60
modeling 60
leftmedia 60
sizematters 60
2ndterm 60
usn 60
sar 60
liberalagenda 60
bigfoot 60
businessnews 60
recallwalz 60
ivankatrump2024 60
trumptruths 60
dumptheturdnov3rd 60
blexitpa 60
hispanicvote 60
pewpew 60
optionstrading 60
holy 60
repca 60
donorschoose 60
mngop 60
votingiscool 60
decide 60
heard 60
loveyou 60
trumpvirusdeathtoll185k 60
robertmueller 60
cobrakai 60
wearestrongertogether 60
tarrareade 60
suffragists 60
uno 60
sundaybrunch 60
wimp 60
çin 60
zingaretti 60
lider 60
rareearths 60
wordfortheday 60
conservativehiphop 60
ouramerica 60
dailywire 60
turncared 60
marxistfeminism 60
no_blm 60
toolate 60
nodebate 60
counts 60
tacoma 60
usaval 60
punchline 60
covidpresident 60
alexa 60
rapeculture 60
divisive 60
joekamala 60
votetheresagreenfield 60
streamers 60
trumprallynh 60
d 60
pelosineedstogo 60
letsgetit 60
fla2020 60
bottom2top 60
helenreddy 60
gufkh 60
identity 60
screenshot 60
militaryservice 60
democratvoterfraud 60
womaninbiz 60
santaclara 60
aletheia 60
lucifernetflix 60
timeless 60
decentralized 60
sfstate 60
adidas 60
notpresident 60
whodat 60
rutgers 60
جهان_نژادیان 60
israelis4trump 60
ariana 60
gobackmodi 60
rodeodrive 60
freeshipping 60
changeforgood 60
maacsports 60
itdoes 60
nbcnotcool 60
wheretruthlies 60
farmersprotest 60
happywednesday 60
trumpyourefired 60
streisandeffect 60
jobseekers 60
udlap 60
dogmeattrade 60
wax 60
mtdems 60
stayangry 60
toriesout 60
izboriusadu 60
blexitca 60
pbssocialaction 60
mcfc 60
stateandlocal 60
hedgefunds 60
commercial 60
kumerica 60
somosfronteraviva 60
planyouvote 60
afghanistanhome 60
struggle 60
bethedifference 60
votegreenfield 60
cto 60
americawins 60
g 60
stopabortion 60
resistancestrong 60
manofthepeople 60
recordplayer 60
amitabhbachchan 60
tigerinside 60
trumpredmeat 60
voteunion 60
unemployement 60
wrightformayor 60
siouxcity 60
barrackobama 60
solvetheproblem 60
fallcabal 60
judgementday 60
trusttheprocess 60
tvmi20 60
kampala 60
aintblack 60
coins 60
yeah 60
annexation 60
tomilahrenfans 60
nazisraus 60
tuesdaytruth 60
suburbanmom 60
imtiredof 60
scully 60
automation 60
incomeinequality 60
ynosedigamásnada 60
vacaville 60
congressvsbjp 60
kamalnathcontroversy 60
sabloktantra 60
itemjibe 60
itemcomment 60
redalltheway 60
behavior 60
waronterror 60
tulaneandbroad 60
pbjnews 60
thebreakfastclub 60
flip2toblue 60
personalfinance 60
lovelife 60
andrealevy 60
liams 60
inwonder 60
brokenrecord 60
ham4change 60
marseille 60
gocatsgo 60
firelouisdejoy 60
googleplay 60
callcongress 60
chrischristiehascovid 60
twitterdoyourmagic 60
jaime 60
fluvanna 60
random 60
childrensbook 60
crushtrumpandthegop2020 60
godblessipob 60
stressedout 60
boy2020 60
andrenchrome 60
puppetjoe 60
nosafeseats 60
secretariesofstate 60
redwavehawaii 60
schengenban 60
littlemonsters 60
arrestlouisdejoy 60
트레저 60
spanberger 60
freepicks 60
arizonaelection 60
fukq 60
adoptanhbcu 60
covidalert 60
americalovespresidenttrump 60
joniearst 60
callthevotemitch 60
prayerchain 60
wiredbiden 60
mivssrh 60
appletv 60
mavstakeaction 60
teamtony 60
electiondayeve 60
ஜோபிடன் 60
usykchisora 60
republicansareevil 60
votebidentosaveourdemocracy 60
thismatters 60
bidenharriscareaboutu 60
votemjhegartx 60
التصويت 60
waecresult 60
the_black_cat_nero 60
hbd2ndrezashah 60
imonit 60
3dprinting 60
justintaylor 60
trumpnewhampshire 60
cencio 60
palabrasysentires 60
stayinlineandvote8645 60
nvwx 60
lovemarch 60
texpol 60
whatshappeninginthailand 60
zayn𓂸 60
voteatsofistadium 60
wtpwknd 60
violadores 60
trumpthedestroyer 60
جدی 60
hayırlıcumalar 60
trumpscrimes 60
37days 60
hesnotjoking 60
ری_استارت_تنها_راهه_نجات 60
protectingourdemocracyact 60
nengiera 60
rip_rbg 60
dearneo 60
epsteinman 60
drudgereport 59
trumphotel 59
trumpinterview 59
voteouttrump2020 59
virtuallearning 59
georgiablue 59
senatedems 59
prejudice 59
sadbuttrue 59
ourvoteourvoice 59
nohatenofear 59
cnnbrasil 59
silvioberlusconi 59
softbank 59
shitholecountries 59
bidenfraud 59
missing 59
pacific 59
puebla 59
carnivalbarkingclown 59
allofus 59
paper 59
visualize 59
deceit 59
alexjonesshow 59
k9loveit 59
blackgunsmatter 59
rocks 59
ddj 59
allinforbiden 59
votebidenharris2020tosaveamerica 59
wave 59
bewaretheshare 59
americanmade 59
contre 59
penkhullflag 59
manufacturers 59
waketech 59
novotenovoice 59
bruh 59
shale 59
hdpros 59
flip29 59
yum 59
airquality 59
crowder 59
alone 59
forsyth 59
4chan 59
endviolence 59
desantisfailedflorida 59
unc 59
arlingtontx 59
nationwide 59
nero 59
savethearts 59
saveamericavoteblue 59
filmmaker 59
trumpparty 59
nosleep 59
electronic 59
basedonwhat 59
earlyvotingday 59
texasreckoning2022 59
votebluesaidarepublican 59
veteranvotescount 59
shreveport 59
harddrivefromhell 59
racetothewhitehouse 59
palin 59
just 59
islamist 59
sociopaths 59
vittoria 59
standinline 59
korruption 59
apartheidi 59
population 59
vidéo 59
physicians 59
santa 59
grabanoar 59
bigguyjoebiden 59
cubaesunadictadura 59
markruffalo 59
presidentalelection 59
tradingpsychology 59
body 59
prescott 59
trafalgargroup 59
boomer 59
mayordye 59
roosevelt 59
flipthe13th 59
xena 59
torontocentre 59
magistrate 59
ourblackparty 59
strictly 59
musiclovers 59
armenianterrorism 59
lgbtforbiden 59
bbchardtalkrezapahlavi 59
kurdish 59
vinyl 59
getyourvoteon 59
digitalstrike 59
provisionalballots 59
jealous 59
drivethru 59
bluewaveoc 59
breakthrough 59
wedding 59
boycotttwitter 59
ucrania 59
votesarah 59
homosexualimperialism 59
newspicks 59
boring 59
flushtheturdnovemberthird 59
enemedia 59
jobsjobsjobs 59
oxnard 59
ifweallvote 59
nhrocksthevote 59
newwave 59
yourfuture 59
amongusfanart 59
interviews 59
gohometerrorist 59
readyfor46 59
mayaangelou 59
naustrong 59
bcvotes 59
ebayseller 59
viratkohli 59
greatpresidenttrump 59
soupgate 59
kenosh 59
doasisaynotasido 59
trumptheestablishment 59
petare 59
bornaliveact 59
readlocal 59
swipeblue 59
foxnewsliedaspeopledied 59
cuomomustgo 59
istandwithdan 59
mary 59
1000death 59
83days 59
trumpcrash 59
sleepyjoeandthehoe2020 59
inter 59
voteredsaveamerica 59
shallnotbeinfringed 59
portugal 59
protestthingsthatmatter 59
buildbackbetterwithbiden 59
teamdefazio 59
investinabolition 59
quotestoliveby 59
topnews 59
bolsotrump 59
zambia 59
votepennsylvaniablue2020 59
sanwoolu 59
bettingexpert 59
michaelkeaton 59
reject 59
batfleck 59
shower 59
bollocks 59
apollo 59
therevolutionisnow 59
txdem 59
libertyordeath 59
isaias 59
periódicohoy 59
notthistime 59
endpolicebrutalitynow 59
particommunistechinois 59
guac 59
captaincontagious 59
allhailbiafra 59
godblessbiafra 59
donaldtrumpforbiafra 59
godblessmazinnamdikanu 59
heyxorje 59
oneanddone 59
marketcrash 59
votetober 59
racialunrest 59
forexmarket 59
inclusionmatters 59
doglife 59
uconndmd 59
knowyourpower 59
30rock 59
vamosvenciendoalcovid19 59
saveourvets 59
newsbud 59
ourtimeisnow 59
turnouttogether 59
yamohammada 59
saveoursocialsecuritynow 59
slippers 59
jennawadsworth 59
zararahim 59
ordoeshe 59
pcrtest 59
कोरोनावायरस 59
1team 59
crushit 59
theageofstone 59
allsaintsday2020 59
goprodogs 59
votekoizzatdo 59
ridetovote 59
winthewh 59
votebidenhartis 59
dearvoter 59
decisiónfinalmn 59
cblive 59
diwali 59
leotheleak 59
timechange 59
votehou 59
imrankhanpubgkholo 59
reportintimidation 59
votelikechadwickboseman 59
granted 59
آپوزیت 59
republicanfreedom 59
chinese_tweeter 59
schleichdiduoaschloch 59
maratonabotteri 59
welldonemumbaipolice 59
asacanadian 59
ويسكونسن 59
kwararafa 59
sapamantan 59
stopwarinethiopia 59
davidsonvotes 59
prayforbarda 59
reelecttrumppencein2020 59
tennesseeans 59
trumprussiacrimes 59
opennmnow 59
رتوویت 59
weewilly 59
jbnextchapter 59
iadoremypresident 59
happybirthdayhillary 59
présidentiellesciv2020 59
grabtrumpbytheballotbox 58
iwantmycountryback 58
latinoheritagemonth 58
bidenpressquestions 58
saveoureconomy 58
trumptax 58
bidensocialismnever 58
meninblack 58
chucktaylors 58
hifundraisernotices 58
101daysoflwvaction 58
morbidlyobese 58
pedogateisreal 58
rentreescolaire 58
usdebt 58
rkba 58
clemson 58
unlv 58
vaccino 58
germania 58
qasemsoleimani 58
forsuchatimeasthis 58
togetherathome 58
iamnotokaywiththis 58
15_साल_बुरा_हाल 58
voteharley2020 58
libssuck 58
voteredinnovember 58
tragedy 58
politiikka 58
gnnupdates 58
takingbackamerica 58
embarrassed 58
clevelandvotes 58
postcard 58
knowyourenemy 58
modern 58
adma 58
band 58
competence 58
onlinelearning 58
lawofattraction 58
nothingtoseehere 58
astoria 58
bethelight 58
trumpgolfs 58
crookedgop 58
trumpwon2020 58
dementiadonald 58
antifaterrorism 58
grief 58
poweredbypeople 58
nm4trump 58
extremists 58
pussygrabber 58
voteforgood 58
neverrepublicanperiod 58
rubberstampfortyrannybarrett 58
by20201026 58
psl 58
hunterbidens 58
noreparationsnovote 58
politicsinblack 58
covid19victoria 58
stolenvalor 58
fortbendcounty 58
azcardinals 58
77wabc 58
amnesty 58
60mins 58
newmanforsenate 58
ismism 58
catturd 58
powerthevote 58
showthemtheway 58
fahm 58
cbn 58
charitystream 58
ocvote 58
hayward 58
therepeatviewingpodcast 58
letusvote 58
anybodybuttrump 58
rajasthan 58
jlo 58
highlandpark 58
jonvoight 58
specialneeds 58
internationalassday 58
mongolia 58
niftybank 58
bhakts 58
silenceisviolence 58
notrump2020 58
scottyfromarketing 58
keepthehousebluetoo 58
kentuckydebate 58
evm 58
t1d 58
phenomenalbluewave2020 58
cunningham 58
metoounlessitsbiden 58
howitstarted 58
cpra 58
venezuelawaitingtrump 58
arrestbiden 58
repeat 58
youareafuckingliar 58
trumpslide2020 58
trumplie 58
rbe 58
complacency 58
perjury 58
amazonia 58
thesoundtracksong 58
areyouregistered 58
whyivotenv 58
welcome 58
getengaged 58
everyvotercounts 58
lennon80 58
wakeandbake 58
worldmentalhealthday2020 58
building 58
instagay 58
chills 58
makermob 58
payyourtaxes 58
xiumin 58
utatovote 58
utahelection 58
youngstown 58
nj05 58
womenrule 58
westcolumbia 58
liberatarian 58
xmas 58
star 58
votefordevelopement 58
raycharles 58
2020predictions 58
openbusinesses 58
cares 58
alohagang 58
boycottbollywood 58
turnnjred 58
como 58
responsibletogether 58
indiachinabordertension 58
shoponline 58
beautyandthebeast 58
arimelber 58
yeezy2020 58
vanityfair 58
lügenpresse 58
wakeupworld 58
chess 58
istandwithdrfauci 58
sdg13 58
ichoseamerica 58
votelatino 58
thefixisin 58
ksa 58
roswell 58
modoactivo 58
newsonepk 58
vignettistiperlacostituzione 58
firehim 58
amnestyinternational 58
trumpisms 58
independentsfortrump 58
itsjoetime 58
bidenbeenlying 58
madurocdtm 58
trumpisathreattoamerica 58
bigbrother22 58
triller 58
senats 58
6feet 58
holdthenation 58
capitaltv 58
phonebankwarrior 58
erasetrumpsregime 58
atlantapride 58
donaldtrumpisnotmypresident 58
scsenatedebate 58
trumpdeathtoll212k 58
flovrfailure 58
instanews 58
keepazred 58
problem 58
onamission 58
instantkarma 58
wolfpack 58
forkobe 58
lasallevotes 58
graphicsdesigner 58
godblessflotus 58
blockchaintechnology 58
covid19relief 58
costumes 58
layconmediatour 58
justshutupman 58
sgrhoupdates 58
turnuptovote 58
allinforkids 58
fathers 58
spicerandco 58
mysenator 58
yqg 58
madisoncounty 58
wyvote 58
moviedraft 58
trumpisacommonthief 58
edison 58
xitler2020 58
tko 58
trumplied214kamericansdied 58
taliban4trump 58
suppoortbiafraexit 58
thesuperspreaderinchief 58
mikeespymssenate 58
gatorsvote 58
ballotharvesterauntpelosi 58
harvestmoon 58
votehimoutsickorwell 58
covidpositive 58
choosetrump 58
schwarwel 58
businessfraud 58
viewsfromthe6 58
ihsa 58
corrupto 58
enoi 58
waldrepworks 58
1touch4nana 58
thehobby 58
eeuumexico 58
rejectbbi 58
frenchies 58
vothimout 58
aiscallingmelody 58
électionsaméricaines 58
digit 58
3people 58
totalsf 58
makeleftiescryagain 58
maction 58
grumpyoldmen 58
barrtestimony 58
votersdecide 58
americacountsvotes 58
gpio20 58
holdthelinepatriots 58
istandwitharnab 58
yktd 58
dcydslivetweet 58
repthedistrict 58
pennsylvaniavote 58
مشاهير_الفلس 58
ovev1 58
authoritariancountry 58
deepstatetarget 58
tumplied200kdied 58
bogusblm 58
kdwebster 58
rooneyfamily 58
trumpbooedagain 58
abortionban 58
conservateur 58
majorité 58
votekeithcmt 58
kingoftexas 58
femshep 58
healthcareworkersforbiden 58
49days 57
lxtion2020 57
lsu 57
trumpsriots 57
orangebuffoon 57
trumpsamericaiskillingus 57
jo20 57
bidenvpforever 57
jesusistheonlyway 57
decepticons 57
retwet 57
pregnancy 57
mailvoting 57
fredtrump 57
brandstakingstands 57
netflixpedofilia 57
commondreams 57
sse 57
refusal 57
channel4news 57
fitnessmotivation 57
nct2020 57
beatthecheat 57
तेज_रफ़्तार_तेजस्वी_सरकार 57
uap 57
trumpbrokeitbidenwillfixit 57
theaviators 57
biggbosstelugu4 57
kprc2 57
artoftheday 57
imissobama 57
bluewavetogether 57
marchagainsfascism 57
policy2020 57
nolsd 57
panicbuying 57
muted 57
notsurprised 57
revelation 57
soundtrack 57
اوباما 57
lademos 57
korean 57
brunomars 57
oh12 57
hat 57
desi 57
ourvotesmatter 57
pandémie 57
nyutandonmade 57
passport 57
i̇stanbul 57
trauma 57
ucf 57
neyoungvoters 57
thensls 57
beantiracist 57
grandchildren 57
bidenisanidiot 57
childrenlivesmatter 57
mondaymusings 57
votingisyoursuperpower 57
kayne 57
campagne 57
dumbocrats 57
brysongray 57
bbnaijialockdown2020 57
unicornsforbiden 57
sushi 57
whiteliberals 57
texasvotesblue 57
worldfoodday 57
alonetogether 57
stanford 57
yourvoteourfuture 57
4a 57
español 57
thefutureisnow 57
ambassador 57
amplify 57
votekindness 57
defundnypd 57
fliptnblue 57
maskenpflicht 57
blueupanddowntheballot 57
nygvsphi 57
divideandconquer 57
sspmspackers 57
renewable 57
michigander 57
voteforunity 57
lgtb 57
bidenfamilyracket 57
joebideniscompromised 57
jfkjrreturns 57
luzernecounty 57
magazinecovers 57
stopcovid19 57
sackdanandrews 57
tr 57
finishstronger 57
crying 57
beetlejuice 57
rupaulsdragrace 57
dankmeme 57
votingpower 57
remove45 57
zoomdick 57
blackownedbusinesses 57
zelda 57
chriscoons 57
adayfordemocracy 57
fsu 57
jagsvote 57
arianators 57
corrupcion 57
signoftheday 57
trumpgravedance 57
donnie 57
trumpery 57
corruptcornyn 57
herdimmunityismurder 57
firesusancollins 57
dumpcollins 57
phdchat 57
task4force 57
always 57
juifs 57
americanhindus 57
franklingraham 57
getoutofourhouse 57
account 57
brotherhoodocm 57
voteforbjp 57
971rewind 57
thfc 57
everythingleftcabal 57
pgcounty 57
blacktober 57
txdemocrats 57
sydney 57
bcacdst 57
reggieformarshal 57
bedminsternj 57
aueagles 57
insaneprotestors 57
leadershipdevelopment 57
atxmobility 57
france24 57
oceans 57
etfs 57
seulgi 57
taekook 57
trumpiscrazy 57
gamechanger 57
inmigrantes 57
electronics 57
flipny01 57
austerity 57
musicnews 57
magateers 57
july19 57
wewanttoplay 57
trumpmurderer 57
victorialockdown 57
hcqcures 57
barrisadisgrace 57
drinkbleach 57
demscheat 57
tiktokers 57
piyasa 57
etf 57
soulofanation 57
cognitivetrump 57
cognitivetestchallenge 57
tradingview 57
defenderoflife 57
chennai 57
tonyblair 57
scsenate 57
goodpeople 57
commission 57
pa13 57
childish 57
unionsforall 57
فرقه_تبهکار 57
mtg 57
golobos 57
journalisme 57
ethiopian 57
akvote 57
sloan2020 57
fix 57
day6 57
soundon 57
hinakhan 57
lovevoterise 57
plannedemic 57
ifyoudontlikewhosinthere 57
thebiggestgunwevegotiscalledtheballotbox 57
brainfreeze 57
nova 57
sorinne2020 57
workhard 57
prisonfortrump 57
peoplesvote 57
flattenthevotingcurve 57
dutytoinform 57
tranquility 57
steroidpsychosis 57
viralvillage 57
skiptheline 57
weneedyou 57
madcoprobate 57
bidendebate 57
ارمنستان 57
penceflytrap 57
writingcommnunity 57
beyazsaray 57
somosamerica 57
shattatuesdaymarket 57
whyvotingmatters 57
fallenheroes 57
j360radio 57
markronchetti 57
democratshateamericans 57
girlgamer 57
trumpadministrationaudit 57
relentless 57
partidorepublicano 57
theworstpresidentever 57
trumpdeathrallies 57
aide 57
ripruthbaderginsberg 57
niusgeek 57
iphonephotography 57
thisjustin 57
iv 57
trumpcaughtcovid 57
bidenwearsamask 57
lyinglindseygraham 57
firejohnrobertsfoxnews 57
virginabeach 57
électoral 57
devcommunity 57
mikeleehascovid 57
almanya 57
emp 57
edina 57
twodays 57
45isatraitor 57
benraylujan 57
μπάιντεν 57
foramoreperfectamerica 57
paulitics 57
whatjusthappened 57
redwavetsunamifromcoasttocoast 57
voterfraud2020 57
farwest 57
allvotesmustbecounted 57
railwayapprenticekonyaydo 57
japanlovestrump 57
lockhimupnow 57
nipedili 57
votopostale 57
dontseatamy 57
voterfraudbyrepulicansishappeningnow 57
walkthewalk2020 57
24agos 57
ritchietorres 57
supremecourtoftheunitedstate 57
wjhlvotes 57
fartingtrunalimunumaprzure 57
nazione 57
d27 57
votebluenumbertwo 57
lanceup 57
fillthescotusvacancynow 57
g30spki 57
voteinyourpjs 57
nopostponenovote 57
नही 57
msmmustgo 57
nsmqquarterfinals 57
sorprendemeoctubrecon 57
greggcounty 57
scheuerruecktritt 57
abpkomatroko 57
gac 57
michellesteel 57
trumpchinagate 57
sennasempre 57
nowunitedatglobalvillage 57
invitoatwittera 57
votejoeandthedemsbelow 56
signed 56
daangels 56
österreich 56
stayalive 56
powerhour 56
donaldout 56
iamvotingforjoe 56
basketofdeplorables 56
byebyebalderson 56
secondchances 56
movingmountains 56
cougars 56
rapists 56
kansasvotes 56
joebidenriots 56
torture 56
toiletpaper 56
spread 56
mostlypeaceful 56
charlesmanson 56
dr 56
stop_censorship 56
industry 56
palestina 56
wearenigeriancreatives 56
newvideo 56
kyvoter 56
buildabetteroklahoma 56
tossed 56
fixedit 56
trumpence2020 56
funnyshirt 56
scumbags 56
musk 56
bolsonaroreeleito 56
gwinnettcounty 56
dollars 56
horrible 56
scammers 56
bewoke 56
runforsomething 56
psyops 56
100years 56
nebraskavotes 56
supporttrump 56
bsp 56
killed 56
letaocspeak 56
manbaby 56
hurricanelaura2020 56
hou 56
riotsnotprotests 56
mayhem 56
accomplishments 56
democraticcities 56
severe 56
blacklivesmattter 56
presidenttrump2020 56
wethefree 56
reply 56
fromrosatokamala 56
voteyourhealth 56
tiktokforbiden 56
nobodies 56
insidepolitics 56
fallcolors 56
whitesupremacistterrorism 56
nazigermany 56
votehealthcare 56
apha2020 56
nationofislam 56
rallytime 56
جاوید_ایران 56
whoisnext 56
unityproject 56
collincounty 56
jenniferlawrence 56
nomorelockdowns 56
phone 56
rutte 56
pureevil 56
comida 56
partyatthepolls 56
zero 56
useyourvoiceforgood 56
officialballotdropbox 56
speakyourself 56
biharnews 56
boycottfrance 56
bcndp 56
trumpwisconsin 56
davos 56
penandink 56
wearepushblack 56
expressexplained 56
oneteam2021 56
aesthetic 56
origin 56
salvadorcienfuegos 56
innermongolia 56
lame 56
maacunitedforjustice 56
signlanguage 56
justdidit 56
okboomer 56
betterdays 56
ine 56
bidenwonthedebates 56
conmaninchief 56
dmvotes 56
dontstopatthetop 56
bidenharris2000 56
hunterbidenscrackpipe 56
agorarai 56
ottoemezzo 56
fortcollins 56
youlovetoseeit 56
dump45 56
olderadults 56
gavoters 56
huntermill 56
resourcebasedeconomy 56
hypocritelindsey 56
fuckgop 56
commiefornia 56
cytodyn 56
gusforcongress 56
barbie 56
forsythcounty 56
cross 56
hotels 56
fuckrepublicans 56
reclaim 56
disabilityawareness 56
democrathypocrisy 56
lier 56
superheroes 56
wizkidayo 56
feedback 56
dao 56
likee 56
skills 56
palmsprings 56
vitamind 56
eatemup 56
changemakers 56
doomed 56
dnccorruption 56
americantaliban 56
saveourveterans 56
democratsareracists 56
drboycewatkins 56
exactly 56
kenneway2020 56
encryption 56
honda 56
sosad 56
relationship 56
baghdad 56
psychtwitter 56
wecandohardthings 56
drugwar 56
removedejoy 56
onetermpresident 56
batwoman 56
trumpidiot 56
teamfauci 56
notlosers 56
freecodecamp 56
electkhala 56
vacavilleschoolboard 56
electhastings 56
cameronpeakfire 56
11oct 56
samuelpatty 56
votamos 56
afrolatino 56
bethelandslide 56
deacsdecide 56
bluetidalwave 56
ripkingface 56
rubinadilaik 56
beard 56
reptilians 56
hotepjesus 56
mil 56
teamtrumppa 56
justiceforcannonhinnant 56
plagiarizing 56
perv 56
markurquiza 56
otan 56
asteroids 56
resisted 56
جمعة_مباركة 56
emas 56
altspacevr 56
남자는핑크 56
핑크색 56
핑크템 56
셔츠 56
플라밍고 56
talkimhangar7 56
eatthepress 56
쉽지않은선택 56
그게_아닐수도 56
공식색 56
missionaccomplished 56
key 56
seats4stimuluschecks 56
peternavarro 56
debatetweets 56
ga2020 56
rlp 56
borgoseating 56
vinadelmar 56
iregistered2vote 56
predictions2020 56
medstudents 56
terroristas 56
michiganrally 56
freshisbest 56
onlybidencanbeattrumpnow 56
knowyourcandidate 56
biafraland 56
sabah 56
mamalaharris 56
elderlyabuse 56
senatetownhall 56
votebitch 56
sinclairsuccess 56
iqrtg 56
webtoon 56
landslidevictory2020 56
coronascandal 56
itsahoax 56
tejanosfortrump 56
endstudentdebt 56
trupm 56
hathrashorrorshocksindia 56
foxnewskillsamericans 56
bolsonarovendido 56
3ottobre 56
heskodu 56
mandiri22 56
redwavetsunami 56
whitehouselockdown 56
tlav 56
landofdogs 56
n4v 56
armyseicaday 56
theciscokid101 56
samuelalito 56
makaplantovote 56
gettyfootage 56
everyvotecount 56
volume14 56
thepromisedland 56
seanconneryrip 56
handicapper 56
horoscope 56
thanksgivingweekend 56
oposicionmoralmentederrotada 56
نورث_كارولاينا 56
emiliaromagnagp 56
habraconsecuencias 56
trumpproperties 56
utahcounty 56
ballothavesting 56
voteoutchaos 56
stealthevote 56
feelthebeat 56
sienteelritmo 56
1984isnow 56
michiganmichiganmichigan 56
fox4elections 56
teampatriotes 56
venezuelaunidayenbatalla 56
انتخابات_الرياسه_الاميركيه 56
sénateur 56
バイデン逮捕 56
designasprotest 56
stronglywordedpod 56
poderosoincierto 56
gopbetraysusa 56
scotusnomineecoming 56
gotredwedding 56
nlpoa 56
georgetownlaw 56
govdeathsantis 56
huntersharddrive 56
stealthwar 56
suppressingourvotes 56
fridayswitharmaan 56
twittercapkınları 56
sénatoriales2020 56
jailbirdjoey 56
pleasevoteblue 55
antivaxxers 55
norepugcriminals 55
wearetheresistance 55
mtvoices 55
bidenforamerica 55
trumpbaby 55
letstalkaboutgaystuff 55
trumppab 55
trumpvirusdeathtoll 55
indictments 55
resistandact 55
kentuckyblue 55
bidenchinacollusion 55
jonstewart 55
pollwatching 55
breakingbad 55
johnkiehneformo 55
hawaiistrong 55
blob 55
todayindoom 55
washingtonfires 55
trumpisdone 55
endorse 55
cardi 55
trades 55
childrenincagesandlost 55
dummy 55
trumphatesamericans 55
patynavidad 55
sucreenlanoticia 55
scottfraud 55
obummer 55
cronyism 55
fascismo 55
tecnologia 55
etsystore 55
supporter 55
رضا_شاه_روحت_شاد 55
lutl 55
groundhogday 55
americanswakeup 55
cardibdivorce 55
porter 55
realmadrid 55
maketimetovote 55
memory 55
trump2021 55
shepardfairey 55
films 55
namaste 55
youarenotalone 55
benotafraid 55
plutocracy 55
buzzfeed 55
dumptherump 55
pabpotus 55
poop 55
plants 55
lifematters 55
emoji 55
joeisirish 55
notfit 55
voteoutjohncornyn 55
cruelty 55
lazygaetz 55
unite2fightcorona 55
negativetest 55
lawrencema 55
collaboration 55
emerfalen 55
goodoverevil 55
ohwell 55
hr1 55
keywest 55
cmon 55
redtoprogressive 55
facepalm 55
votenevada 55
lyingted 55
theresamay 55
endthelockdowns 55
pmnarendramodi 55
theflyknows 55
vicepresidentpence 55
nachrichten 55
bidenisweak 55
bcelection 55
ballot99 55
geteducated 55
sd24 55
supportartists 55
criminalgop 55
lets 55
mirzapur2 55
biharpolitics 55
shutdowndc 55
tribal 55
supernecessary 55
thepresidency 55
trucker 55
gododgers 55
nightmarebeforechristmas 55
abelincoln 55
kamalabiden 55
closetheschools 55
amplifymelanatedvoices 55
trumpisfascism 55
werisetogether 55
operationvotesafe 55
nastywomenforbidenharris 55
lwvpa 55
armedrevolution 55
nftart 55
myvoicemyvote 55
spreadlovelikebutter 55
notoriousrgb 55
katemiddleton 55
polishamericans 55
estx50 55
conflict 55
windpower 55
votethebible 55
defundcongress 55
ucla 55
academia 55
keepmnblue 55
magamyass 55
stackthecourt 55
cubana 55
28thamendment 55
youcount 55
icantbutyoucan 55
navajosfortrump 55
cryptogiveaway 55
district5 55
farmersbranch 55
pleaseretweet 55
afl 55
heavymetal 55
americaneedstrump 55
presidentinvaalit 55
generalmotors 55
token 55
bethechangeyouwanttosee 55
protest2020 55
americasgottalent 55
reopenschools 55
rightisright 55
braziliansfortrump 55
textbank 55
sismo 55
statedepartment 55
brianforthepeople 55
bluestatesmatter 55
hitlertrump 55
democraticprimary 55
unhingedtrump 55
bidenwillwin 55
trumpmadness 55
americanworker 55
cap 55
santacruz 55
representthevote 55
hostage 55
wire 55
gouchervotes 55
teamwhitelion 55
tedcruzbrilliance 55
pandora 55
gobidenharris 55
bigmikeobama 55
studentslivesmatter 55
morningside 55
ambasador 55
yonger 55
notsuckers 55
publicgarden 55
essential 55
livenow 55
racismisavirus 55
ld1 55
yinka4sos 55
willofthepeople 55
barda 55
stopcptpp 55
longislandny 55
xboxone 55
riskmanagement 55
ljp 55
womenalsoknowhistory 55
brookline 55
100yearsofwomenvoting 55
thisasianamericanvotes 55
yourrights 55
supportthearts 55
protestagainstexamsincovid 55
goodtrouble2020 55
misterzip 55
grabyourwallet 55
secretservicelivesmatter 55
wthr 55
nomorebs 55
nowords 55
flypence 55
trumpchicken 55
fwab 55
trumpsign 55
dave 55
thatcher 55
voterregistrationdeadline 55
votereducationweek 55
votenz 55
fightclimateinjustice 55
peopleofpraise 55
noviembre 55
penceflyincident 55
mikepencehairfly 55
sanfranciscodeasis 55
justicerbg 55
bin 55
imrankhanpti 55
deafspraak 55
trumpnevada 55
ventaglidiparole 55
commanderincheat 55
bobwoodwardbook 55
poyb 55
blmactblue 55
handeercel 55
blackpress 55
thetalesoftrumplethinskin 55
bigboss14 55
찰떡템 55
패완얼 55
세영is뭔들 55
trumpstilllovesyou 55
trumprallybemidji 55
imvotingblueforyou 55
scrantonvsparkavenue 55
georgiapurge 55
trumpcovidcluster 55
doyou 55
malnosva 55
pray4djt 55
superpredator 55
trumpdepredadorhumano 55
maxblumenthal 55
kpss2020incelensin 55
americanmedia 55
freebies 55
blueridgefire 55
listenfolksvotevotevote 55
magadragtheinterstatect 55
pacthepolls 55
stfutrump 55
makeamericanotanautocracyagain 55
viyana 55
christmasgifts 55
arizonaelections 55
edmtwitter 55
boisestate 55
trumpfamilyrevealed 55
generative 55
acogvotes 55
weneedyou2020 55
izmirinyanındayız 55
sportsbets 55
burjkhalifa 55
djneptunexjoeboyxlaycon 55
northlasvegas 55
freshteam 55
recallgavin 55
televisa 55
신스패밀리 55
riseasone 55
comeyforprison 55
kot 55
pulsemanifestoscompared 55
movetocanada 55
nec 55
freejawarmohammed 55
countdisabledpeoplesvotes 55
judgeemmetsullivan 55
demilitarizepolice 55
morelatinosinnews 55
tikkunolam 55
fidangezgin 55
adoptmeselling 55
pearls 55
laraza 55
september22ndrg 55
stopdestoryingamerica 55
rwbydoodleverse 55
whenthedrugswearoff 55
votego 55
callingalllawyers 55
womenforharrison 55
votingnomatterwhat 55
christophervialva 55
trumpstamina2020 55
dwaynetherockjohnson 55
bidenlostthedebate 55
goparesnakes 55
mclennancountystrong 54
reelecttrump2020 54
greekunity 54
icehysterectomies 54
trumpvirusspreadingrallies 54
arkancided 54
teamkriss 54
smedfund 54
beresponsible 54
trumpsvaccineisalie 54
unfair 54
hahaha 54
isupportfreespeech 54
complicitcornyn 54
regulations 54
hypocritepelosi 54
turkeyisaterrorstate 54
removegraham 54
votesquad 54
californiaconservative 54
vpotus2020 54
saskatchewan 54
berry4thehouse 54
trailblazers 54
ta25 54
ta100 54
salemor 54
antivax 54
ncwx 54
trumpyouth 54
cpi 54
trumpanzees 54
douchebag 54
nationalpoetrymonth 54
tinyhands 54
maxim 54
saveournation 54
kagchallenge 54
coreadelnorte 54
ufotwitter 54
reclaimourvote 54
bipod 54
haveto 54
nations 54
standwithpolice 54
confusion 54
phonykamalaharris 54
noagenda 54
deniers 54
foreignaffairs 54
dupagecounty 54
unreal 54
fuckery 54
edostate 54
querico 54
gardening 54
downwithtrump 54
silkleague 54
hiphopculture 54
teamprettymessedup 54
cop26 54
ceasefirebaby 54
fliptxblue 54
negocios 54
bide 54
subscribenow 54
ilvote 54
nutrition 54
bidenthepedo 54
pedofilia 54
votethomtillisout 54
fandom 54
makechinapay 54
stevescalise 54
changeispossible 54
teamtwina 54
straatgeweld 54
picture 54
nationoflaws 54
rockon 54
worldwar3 54
loans 54
spokenword 54
designthinking 54
womansrights 54
ad63 54
voteraphaelwarnock 54
mutetrumpsmic 54
forourfuture 54
flowerreport 54
45lies2020 54
wwi 54
thegodhack 54
thelaptopfromhell 54
ttip 54
notfitforpresident 54
communismsucks 54
redsea 54
religiousliberty 54
ashland 54
expandmedicaid 54
carolinegiuliani 54
americastownhall 54
americaamplified 54
facesofcovid 54
votehimoutlockhimup 54
mentirasverdaderas 54
sisterdistrict 54
wemakethefuture 54
nirmalasitharaman 54
knowyouroptions 54
lewisu 54
gocougs 54
transparent 54
doyourownresearch 54
votesafevt 54
coopsvote 54
abovethelaw 54
ariasharrystyles 54
climatevoters 54
bennett4senate 54
blowout 54
rollingstone 54
grandpa 54
iamelectionready 54
exposure 54
safely 54
happybirthdaytome 54
thumbsup 54
universe 54
rosariodawson 54
signofthetimes 54
doable 54
californiavoters 54
knowyourvotingrights 54
fucktherepublicans 54
putinpuppy 54
youngdems 54
vaforthepeople 54
freecollege 54
govslead 54
thesun 54
ames 54
mushrooms 54
typhoiddonnie 54
infodemic 54
roxannemeadows 54
jacquefresco 54
thevenusproject 54
moretrumplies 54
lac 54
gopcheats 54
tяumpgopvotersuppression 54
loveusa 54
equippedtovote 54
darkside 54
waybackwednesday 54
alphasouthwest 54
pi 54
afghanarmy 54
چین 54
jointheconversation 54
eatlocal 54
vegasstrong 54
ريتويت 54
bjp_भगाओ_देश_बचाओ 54
voteoutmcconnell 54
blessyourheart 54
stayalert 54
minnesotans 54
ul 54
super 54
2020memes 54
votekimmangone 54
historical 54
trumpisapsychopath 54
sanctuarycities 54
covid19fr 54
accords 54
boycottchineseproducts 54
mnforbiden 54
spiegelonline 54
derecha 54
bonespurtraitor 54
edonobelagos 54
wordofgod 54
freechina 54
socializedmedicine 54
thelistof45 54
follows 54
toilet 54
topten 54
tramp2020 54
fullout 54
marx 54
lordhelpus 54
ec 54
hbdmaheshbabu 54
charleswallace 54
disbarbillbarr 54
russianrudy 54
هشدار 54
musulmani 54
infection 54
votedougjonesal 54
teamkhala 54
votevacaville 54
buckinghamchar 54
vacavillestudents 54
vacavilleschools 54
vacavilledistrict7 54
vacavilleteachers 54
jepson 54
css 54
freshmanvoting 54
wadebate 54
curling 54
steals 54
santabarbaracounty 54
folks 54
debatebandminas 54
fuckcancer 54
trumpsauthoritarianregime 54
mike 54
jugadaestrategica 54
sénataméricain 54
makeamericagreetagain 54
electionspecial 54
prescription 54
iowa2020 54
sinkingship 54
peñanieto 54
trumpiscontagious 54
vicepresidentdebate2020 54
petridishparty 54
makepoliticsnormalagain 54
score 54
rightwingterrorism 54
quesgotv2020 54
outsourcing 54
ivotedfestival 54
rca 54
tanushreepandey 54
federalproperty 54
raffarin 54
graphic 54
trumpadministrationprosecutions 54
oman 54
sdelection 54
copslivesmatter 54
rechazoganasivotamos 54
ronna 54
jeansmart 54
indiegametrends 54
oculu 54
htcvive 54
blackdemocrats 54
postponejee_neet 54
télévision 54
matfa 54
americanelection2020 54
theraputics 54
bluewavethegop 54
thesong 54
coffeebreak 54
boycottwalmart 54
covidcaucus 54
drreinerfuellmich 54
democratsthinkthisiscute 54
demssupportingher 54
uglytweet 54
democratsshowtheirhate 54
yeahthatgreenville 54
availablenow 54
مهم 54
wnbafinals 54
proudoverseasvoter 54
pinargultekin 54
ripdonaldtrump 54
whentrumploses 54
democracydemandsaction 54
thedailywrapup 54
biharrejectsnda 54
rtfrance 54
dubbakabypolls 54
cbiwhokilledssr 54
dt45 54
livepositions 54
trumpdeathtoll234k 54
activewear 54
ditism 54
entrevistas 54
kabuluniversityattack 54
hornsup 54
trumpcollapsedeconomy 54
facethefire 54
themandolorian 54
awardwinningerica 54
morningmorsels 54
asuustrike 54
diadefuria 54
bolsonaropresidenteate2026 54
womenhavepower 54
newsmaxtv 54
votechloe 54
99daystogo 54
projectmaga 54
votersdontdeservetoknow 54
thepresidentialdebate2020 54
cov2 54
raulcastro 54
openjails 54
صلح 54
worldtoday 54
wisonsin 54
5ivelive 54
rjnow 54
dapvotes 54
ibycottfranceproducts 54
bjpsedeshbachao 54
shawnmendes𓂺 54
stoptheblankcheck 54
cuonzomartin 54
cowgirls4trump 54
mutethemics 54
flintmi 54
يوم_الجمعة 54
princetotheworld 54
lindseysscared 54
trumpisrigging2020 54
trumpbrainwashing 54
41days 54
urgence 54
senateconfirmacb 54
uselelections2020 54
bidenzombie 54
ravnews 54
titomboweni 54
fredsfaultysperm 54
votejoeandthebluebelow 53
jeancarroll 53
lgbtqtogether 53
trumpishitler 53
forcedhysterectomies 53
blamegame 53
lastrt 53
uplift 53
ca01 53
siliconvalley4trump2020 53
cnnleaks 53
concede 53
standforlife 53
weekendinchicago 53
dew 53
takebackaustin 53
flight93 53
lowiq 53
cleanhouse 53
kamilaharris 53
hatehasnohomehere 53
nri 53
mountains 53
marshablackburn 53
pardonassange 53
presssecretary 53
americanvoters 53
islamic_renaissance 53
charts 53
dougford 53
flyingsaucer 53
hypocritical 53
sciencenotsilence 53
pdf 53
marxistblm 53
imrankhankholopubg 53
workingpeopleunite 53
beatsforsale 53
havefaith 53
kingdom 53
sure 53
daystilelection 53
generalmunicipalelection 53
nyyankees 53
adoptastate 53
usapolitics 53
track 53
blackgirljusticeleague 53
presidentbonespurs 53
thestormhasarrived 53
2020mood 53
thegodhackholds 53
4thofjuly 53
woodlandhills 53
redteam 53
valorant 53
syrie 53
democat 53
presidenttweety 53
decision 53
minneapolisriots 53
carrielam 53
partisanship 53
thecatsignal 53
votewisconsin 53
wapol 53
maskedup 53
prabhas 53
kristinoem 53
shortage 53
ivotedtrump 53
indiansfortrump 53
liberalracism 53
keybiscayne 53
itactuallymatters 53
politicalastrology 53
freeandequal 53
corruptrepublicans 53
texasgirl 53
kopmala 53
texasvoter 53
renewyourmind 53
neverrepublican 53
resultat 53
noplaceforhate 53
centralflorida 53
cgnews 53
weekendatbidens 53
flyerdesign 53
faithfulvoter 53
texasred 53
johnstown 53
b2b 53
comingoutday2020 53
ايران 53
cleanenergyeconomy 53
vixx 53
blackdisabledlivesmatter 53
[truncated: 9,343,565 more chars]
